# Supplementary material for: Five new Sinopoda species (Araneae, Sparassidae) from China and Thailand
Source: Zookeys. 2021 Jan 26;1012:1–19. doi: 10.3897/zookeys.1012.59854 (PMC7854557; doi:10.3897/zookeys.1012.59854)
Supplement: XML Treatment for Sinopoda hongruii [file zookeys.1012.59854-treatment1.xml]

<!DOCTYPE tp:taxon-treatment
  PUBLIC "-//TaxonX//DTD Taxonomic Treatment Publishing DTD v0 20100105//EN" "tax-treatment-NSO.dtd">
<tp:taxon-treatment xmlns:tp="http://www.plazi.org/taxpub"><tp:treatment-meta><kwd-group><label>Taxon classification</label><kwd><named-content xmlns:xlink="http://www.w3.org/1999/xlink" content-type="kingdom">Animalia</named-content></kwd><kwd><named-content xmlns:xlink="http://www.w3.org/1999/xlink" content-type="order">Araneae</named-content></kwd><kwd><named-content xmlns:xlink="http://www.w3.org/1999/xlink" content-type="family">Sparassidae</named-content></kwd></kwd-group><mixed-citation publication-type="journal"><person-group><name><surname>Wang</surname><given-names>Ziyi</given-names></name><name><surname>Liang</surname><given-names>Wei</given-names></name><name><surname>Li</surname><given-names>Shuqiang</given-names></name></person-group><article-title>Five new <italic><tp:taxon-name><tp:taxon-name-part taxon-name-part-type="genus" reg="Sinopoda">Sinopoda</tp:taxon-name-part></tp:taxon-name></italic> species (<tp:taxon-name><tp:taxon-name-part taxon-name-part-type="order">Araneae</tp:taxon-name-part></tp:taxon-name>, <tp:taxon-name><tp:taxon-name-part taxon-name-part-type="family">Sparassidae</tp:taxon-name-part></tp:taxon-name>) from China and Thailand</article-title><source>Zookeys</source><day>26</day><month>1</month><year>2021</year><volume>1012</volume><fpage>1</fpage><lpage>19</lpage><pub-id pub-id-type="doi">10.3897/zookeys.1012.59854</pub-id></mixed-citation></tp:treatment-meta><tp:nomenclature><tp:taxon-name><object-id xmlns:xlink="http://www.w3.org/1999/xlink" content-type="arpha" xlink:type="simple">256A4B51-8D0E-5FA9-ABEB-B8F202F8753A</object-id>
                <tp:taxon-name-part taxon-name-part-type="genus" reg="Sinopoda">Sinopoda</tp:taxon-name-part>
                <tp:taxon-name-part taxon-name-part-type="species" reg="hongruii">hongruii</tp:taxon-name-part>
                <object-id xmlns:xlink="http://www.w3.org/1999/xlink" content-type="zoobank" xlink:type="simple">http://zoobank.org/A9AC1661-6533-4AE3-AFC4-D53660887306</object-id>
              </tp:taxon-name><tp:taxon-authority>Wang &amp; Li</tp:taxon-authority><tp:taxon-status xmlns:xlink="http://www.w3.org/1999/xlink" xlink:type="simple">sp. nov.</tp:taxon-status><xref ref-type="fig" rid="F1">Figs 1A–F</xref><xref ref-type="fig" rid="F2">, 2A, B</xref><xref ref-type="fig" rid="F9">, 9A, B</xref><xref ref-type="fig" rid="F10">, 10</xref></tp:nomenclature><tp:treatment-sec sec-type="material" id="SECID0EELAC"><title>Material examined.</title><p><bold><italic>Holotype</italic></bold> ♂ (<named-content xmlns:xlink="http://www.w3.org/1999/xlink" content-type="dwc:institutional_code" xlink:type="simple">IZCAS</named-content>-Ar41604), China, Anhui Province, Lujiang County, Yefu Mountain National Forest Park; <named-content xmlns:xlink="http://www.w3.org/1999/xlink" content-type="dwc:verbatimCoordinates" xlink:type="simple"><named-content content-type="geo-json" specific-use="{&#34;type&#34;:&#34;Point&#34;,&#34;coordinates&#34;:[117.559300,31.567400]}" id="NCID0EXLAC" xlink:type="simple">31.5674°N, 117.5593°E</named-content></named-content>; 170 m; 3 Jul. 2018; Hongrui Zhao leg. <bold><italic>Paratypes</italic></bold> 2 ♀ (<named-content xmlns:xlink="http://www.w3.org/1999/xlink" content-type="dwc:institutional_code" xlink:type="simple">IZCAS</named-content>-Ar41605, <named-content xmlns:xlink="http://www.w3.org/1999/xlink" content-type="dwc:institutional_code" xlink:type="simple">IZCAS</named-content>-Ar41606); China, Anhui Province, Lujiang County, Yefu Mountain National Forest Park; <named-content xmlns:xlink="http://www.w3.org/1999/xlink" content-type="dwc:verbatimCoordinates" xlink:type="simple"><named-content content-type="geo-json" specific-use="{&#34;type&#34;:&#34;Point&#34;,&#34;coordinates&#34;:[117.270300,31.269400]}" id="NCID0EMMAC" xlink:type="simple">31.2694°N, 117.2703°E</named-content></named-content>; 50 m; 5 Sept. 2020; Ziyi Wang leg.</p></tp:treatment-sec><tp:treatment-sec sec-type="diagnosis" id="SECID0ERMAC"><title>Diagnosis.</title><p>The male of this new species resembles the male of <italic><tp:taxon-name><tp:taxon-name-part taxon-name-part-type="genus" reg="Sinopoda">Sinopoda</tp:taxon-name-part> <tp:taxon-name-part taxon-name-part-type="species" reg="tengchongensis">tengchongensis</tp:taxon-name-part></tp:taxon-name></italic> Fu &amp; Zhu, 2008 (<xref ref-type="bibr" rid="B3">Fu and Zhu 2008</xref>: 63, figs 1–5; <xref ref-type="bibr" rid="B4">Grall and Jäger 2020</xref>: 66, fig. 43a–c) in having the analogous conductor and embolus, but the new species can be recognized by the following: the distal part of <abbrev xmlns:xlink="http://www.w3.org/1999/xlink" xlink:title="ventral branch RTA" id="ABBRID0EKNAC" xlink:type="simple">vRTA</abbrev> is wider than the basal part in retrolateral view in this new species (Fig. <xref ref-type="fig" rid="F1">1A–D</xref>) but equal in width in <italic><tp:taxon-name><tp:taxon-name-part taxon-name-part-type="genus" reg="Sinopoda">S.</tp:taxon-name-part> <tp:taxon-name-part taxon-name-part-type="species" reg="tengchongensis">tengchongensis</tp:taxon-name-part></tp:taxon-name></italic>; the tip of the embolus apophysis is flagelliform in the new species but flat in <italic><tp:taxon-name><tp:taxon-name-part taxon-name-part-type="genus" reg="Sinopoda">S.</tp:taxon-name-part> <tp:taxon-name-part taxon-name-part-type="species" reg="tengchongensis">tengchongensis</tp:taxon-name-part></tp:taxon-name></italic>. The females of this new species are similar to <italic><tp:taxon-name><tp:taxon-name-part taxon-name-part-type="genus" reg="Sinopoda">Sinopoda</tp:taxon-name-part> <tp:taxon-name-part taxon-name-part-type="species" reg="aequalis">aequalis</tp:taxon-name-part></tp:taxon-name></italic> Zhong, Jäger, Chen &amp; Liu, 2019 (<xref ref-type="bibr" rid="B13">Zhong et al 2019</xref>: 8, figs 4D, E, 6A–D) in having the anterior part of the internal ducts similar and <italic><tp:taxon-name><tp:taxon-name-part taxon-name-part-type="genus" reg="Sinopoda">S.</tp:taxon-name-part> <tp:taxon-name-part taxon-name-part-type="species" reg="tengchongensis">tengchongensis</tp:taxon-name-part></tp:taxon-name></italic> Fu &amp; Zhu, 2008 (<xref ref-type="bibr" rid="B3">Fu and Zhu 2008</xref>: 63, figs 1–5; <xref ref-type="bibr" rid="B4">Grall and Jäger 2020</xref>: 66, fig. 43a–c) in having similar lateral lobes, but can be recognized by the following: the lobal septum is sharper than in <italic><tp:taxon-name><tp:taxon-name-part taxon-name-part-type="genus" reg="Sinopoda">S.</tp:taxon-name-part> <tp:taxon-name-part taxon-name-part-type="species" reg="aequalis">aequalis</tp:taxon-name-part></tp:taxon-name></italic> and <italic><tp:taxon-name><tp:taxon-name-part taxon-name-part-type="genus" reg="Sinopoda">S.</tp:taxon-name-part> <tp:taxon-name-part taxon-name-part-type="species" reg="tengchongensis">tengchongensis</tp:taxon-name-part></tp:taxon-name></italic>; the new species has blunt, swollen glandular appendages but in <italic><tp:taxon-name><tp:taxon-name-part taxon-name-part-type="genus" reg="Sinopoda">S.</tp:taxon-name-part> <tp:taxon-name-part taxon-name-part-type="species" reg="aequalis">aequalis</tp:taxon-name-part></tp:taxon-name></italic> the glandular appendages are slender and longer; the posterior part of internal duct system as wide as the middle part of internal ducts (Fig. <xref ref-type="fig" rid="F2">2A, B</xref>) in the new species, while the posterior part of internal duct system swollen and much wider than the internal ducts in <italic><tp:taxon-name><tp:taxon-name-part taxon-name-part-type="genus" reg="Sinopoda">S.</tp:taxon-name-part> <tp:taxon-name-part taxon-name-part-type="species" reg="aequalis">aequalis</tp:taxon-name-part></tp:taxon-name></italic>; the internal duct system is fused along whole median line in the new species but the anterior part is not fused in <italic><tp:taxon-name><tp:taxon-name-part taxon-name-part-type="genus" reg="Sinopoda">S.</tp:taxon-name-part> <tp:taxon-name-part taxon-name-part-type="species" reg="tengchongensis">tengchongensis</tp:taxon-name-part></tp:taxon-name></italic>.</p><fig id="F1" position="float" orientation="portrait"><object-id xmlns:xlink="http://www.w3.org/1999/xlink" content-type="doi" xlink:type="simple">10.3897/zookeys.1012.59854.figure1</object-id><object-id xmlns:xlink="http://www.w3.org/1999/xlink" content-type="arpha" xlink:type="simple">8B0383D6-D81B-5F2D-9B1F-E1E2B6F0C456</object-id><label>Figure 1.</label><caption><p><italic><tp:taxon-name><tp:taxon-name-part taxon-name-part-type="genus" reg="Sinopoda">Sinopoda</tp:taxon-name-part> <tp:taxon-name-part taxon-name-part-type="species" reg="hongruii">hongruii</tp:taxon-name-part></tp:taxon-name></italic> sp. nov., holotype male from Yefu Mountain National Forest Park <bold>A–C</bold> left palp (<bold>A</bold> prolateral <bold>B</bold> ventral <bold>C</bold> retrolateral) <bold>D</bold> retrolateral view of <abbrev xmlns:xlink="http://www.w3.org/1999/xlink" xlink:title="retrolateral tibial apophysis" id="ABBRID0EDCAE" xlink:type="simple">RTA</abbrev><bold>E, F</bold> habitus (<bold>E</bold> dorsal <bold>F</bold> ventral). Abbreviations: C conductor, <abbrev xmlns:xlink="http://www.w3.org/1999/xlink" xlink:title="dorsal branch of RTA" id="ABBRID0ENCAE" xlink:type="simple">dRTA</abbrev> dorsal branch of retrolateral tibial apophysis, E embolus, <abbrev xmlns:xlink="http://www.w3.org/1999/xlink" xlink:title="embolic apophysis" id="ABBRID0ERCAE" xlink:type="simple">EA</abbrev> embolic apophysis, <abbrev xmlns:xlink="http://www.w3.org/1999/xlink" xlink:title="spermophor" id="ABBRID0EVCAE" xlink:type="simple">SP</abbrev> spermophor, ST subtegulum, T tegulum, <abbrev xmlns:xlink="http://www.w3.org/1999/xlink" xlink:title="ventral branch RTA" id="ABBRID0EZCAE" xlink:type="simple">vRTA</abbrev> ventral branch of retrolateral tibial apophysis. Scale bars: 0.5 mm (<bold>A–D</bold>); 2 mm (<bold>E, F</bold>).</p></caption><graphic xmlns:xlink="http://www.w3.org/1999/xlink" xlink:href="zookeys-1012-001-g001.jpg" position="float" orientation="portrait" xlink:type="simple" id="oo_501514.jpg"><uri content-type="original_file" xlink:type="simple">https://binary.pensoft.net/fig/501514</uri></graphic></fig><fig id="F2" position="float" orientation="portrait"><object-id xmlns:xlink="http://www.w3.org/1999/xlink" content-type="doi" xlink:type="simple">10.3897/zookeys.1012.59854.figure2</object-id><object-id xmlns:xlink="http://www.w3.org/1999/xlink" content-type="arpha" xlink:type="simple">816C05FB-F552-5ECD-A624-E3314EF88FEB</object-id><label>Figure 2.</label><caption><p><italic><tp:taxon-name><tp:taxon-name-part taxon-name-part-type="genus" reg="Sinopoda">Sinopoda</tp:taxon-name-part> <tp:taxon-name-part taxon-name-part-type="species" reg="hongruii">hongruii</tp:taxon-name-part></tp:taxon-name></italic> sp. nov., holotype female from Yefu Mountain National Forest Park <bold>A</bold> epigyne <bold>B</bold> vulval. Abbreviations: AB anterior bands, <abbrev xmlns:xlink="http://www.w3.org/1999/xlink" xlink:title="fertilization ducts" id="ABBRID0E4DAE" xlink:type="simple">FD</abbrev> fertilization ducts, <abbrev xmlns:xlink="http://www.w3.org/1999/xlink" xlink:title="glandular appendages" xlink:type="simple">GA</abbrev> glandular appendages, <abbrev xmlns:xlink="http://www.w3.org/1999/xlink" xlink:title="lateral lobes" id="ABBRID0EBEAE" xlink:type="simple">LL</abbrev> lateral lobes, <abbrev xmlns:xlink="http://www.w3.org/1999/xlink" xlink:title="lobal septum" id="ABBRID0EFEAE" xlink:type="simple">LS</abbrev> lobal septum, <abbrev xmlns:xlink="http://www.w3.org/1999/xlink" xlink:title="posterior part of internal duct system" id="ABBRID0EJEAE" xlink:type="simple">PP</abbrev> posterior part of internal duct system. Scale bars: 0.5 mm.</p></caption><graphic xmlns:xlink="http://www.w3.org/1999/xlink" xlink:href="zookeys-1012-001-g002.jpg" position="float" orientation="portrait" xlink:type="simple" id="oo_501515.jpg"><uri content-type="original_file" xlink:type="simple">https://binary.pensoft.net/fig/501515</uri></graphic></fig></tp:treatment-sec><tp:treatment-sec sec-type="description" id="SECID0ESEAE"><title>Description.</title><p><bold>Male</bold> (<bold><italic>holotype</italic></bold>, <named-content xmlns:xlink="http://www.w3.org/1999/xlink" content-type="dwc:institutional_code" xlink:type="simple">IZCAS</named-content>-Ar41604) <bold>Measurements</bold>: <abbrev xmlns:xlink="http://www.w3.org/1999/xlink" xlink:title="prosoma length" id="ABBRID0EEFAE" xlink:type="simple">PL</abbrev> 9.3, <abbrev xmlns:xlink="http://www.w3.org/1999/xlink" xlink:title="prosoma width" id="ABBRID0EIFAE" xlink:type="simple">PW</abbrev> 8.8; <abbrev xmlns:xlink="http://www.w3.org/1999/xlink" xlink:title="anterior width of prosoma" id="ABBRID0EMFAE" xlink:type="simple">AW</abbrev> 3.8; <abbrev xmlns:xlink="http://www.w3.org/1999/xlink" xlink:title="opisthosoma length" id="ABBRID0EQFAE" xlink:type="simple">OL</abbrev> 9.9, <abbrev xmlns:xlink="http://www.w3.org/1999/xlink" xlink:title="opisthosoma width" id="ABBRID0EUFAE" xlink:type="simple">OW</abbrev> 5.5. <bold><italic>Eyes</italic></bold>: <abbrev xmlns:xlink="http://www.w3.org/1999/xlink" xlink:title="anterior median eyes" id="ABBRID0E2FAE" xlink:type="simple">AME</abbrev> 0.40, <abbrev xmlns:xlink="http://www.w3.org/1999/xlink" xlink:title="anterior lateral eyes" id="ABBRID0E6FAE" xlink:type="simple">ALE</abbrev> 0.42, <abbrev xmlns:xlink="http://www.w3.org/1999/xlink" xlink:title="posterior median eyes" id="ABBRID0EDGAE" xlink:type="simple">PME</abbrev> 0.39, <abbrev xmlns:xlink="http://www.w3.org/1999/xlink" xlink:title="posterior lateral eyes" id="ABBRID0EHGAE" xlink:type="simple">PLE</abbrev> 0.59, <abbrev xmlns:xlink="http://www.w3.org/1999/xlink" xlink:title="anterior median eyes" id="ABBRID0ELGAE" xlink:type="simple">AME</abbrev>-<abbrev xmlns:xlink="http://www.w3.org/1999/xlink" xlink:title="anterior median eyes" id="ABBRID0EPGAE" xlink:type="simple">AME</abbrev> 0.37, <abbrev xmlns:xlink="http://www.w3.org/1999/xlink" xlink:title="anterior median eyes" id="ABBRID0ETGAE" xlink:type="simple">AME</abbrev>-<abbrev xmlns:xlink="http://www.w3.org/1999/xlink" xlink:title="anterior lateral eyes" id="ABBRID0EXGAE" xlink:type="simple">ALE</abbrev> 0.09, <abbrev xmlns:xlink="http://www.w3.org/1999/xlink" xlink:title="posterior median eyes" id="ABBRID0E2GAE" xlink:type="simple">PME</abbrev>-<abbrev xmlns:xlink="http://www.w3.org/1999/xlink" xlink:title="posterior median eyes" id="ABBRID0E6GAE" xlink:type="simple">PME</abbrev> 0.39, <abbrev xmlns:xlink="http://www.w3.org/1999/xlink" xlink:title="posterior median eyes" id="ABBRID0EDHAE" xlink:type="simple">PME</abbrev>-<abbrev xmlns:xlink="http://www.w3.org/1999/xlink" xlink:title="posterior lateral eyes" id="ABBRID0EHHAE" xlink:type="simple">PLE</abbrev> 0.29, <abbrev xmlns:xlink="http://www.w3.org/1999/xlink" xlink:title="anterior median eyes" id="ABBRID0ELHAE" xlink:type="simple">AME</abbrev>-<abbrev xmlns:xlink="http://www.w3.org/1999/xlink" xlink:title="posterior median eyes" id="ABBRID0EPHAE" xlink:type="simple">PME</abbrev> 0.47, <abbrev xmlns:xlink="http://www.w3.org/1999/xlink" xlink:title="anterior lateral eyes" id="ABBRID0ETHAE" xlink:type="simple">ALE</abbrev>-<abbrev xmlns:xlink="http://www.w3.org/1999/xlink" xlink:title="posterior lateral eyes" id="ABBRID0EXHAE" xlink:type="simple">PLE</abbrev> 0.26, <abbrev xmlns:xlink="http://www.w3.org/1999/xlink" xlink:title="clypeus height" id="ABBRID0E2HAE" xlink:type="simple">CH</abbrev><abbrev xmlns:xlink="http://www.w3.org/1999/xlink" xlink:title="anterior median eyes" id="ABBRID0E6HAE" xlink:type="simple">AME</abbrev> 0.27, <abbrev xmlns:xlink="http://www.w3.org/1999/xlink" xlink:title="clypeus height" id="ABBRID0EDIAE" xlink:type="simple">CH</abbrev><abbrev xmlns:xlink="http://www.w3.org/1999/xlink" xlink:title="anterior lateral eyes" id="ABBRID0EHIAE" xlink:type="simple">ALE</abbrev> 0.25. <bold><italic>Palp</italic></bold>: 12.34 (4.22, 2.04, 2.17, –, 3.91). <bold><italic>Legs</italic></bold>: I 34.06 (10.24, 3.55, 9.98, 6.84, 3.45); II 38.95 (10.81, 3.58, 10.62, 10.49, 3.45); III 28.77 (8.57, 3.45, 7.61, 6.65, 2.49); IV 26.99 (7.29, 2.68, 7.55, 6.59, 2.88). Leg formula: II-I-III-IV. <bold>Spination: <italic>Palp</italic></bold>: 131 101 – 1100. <bold><italic>Legs</italic></bold>: Fe I–IV 232 Pa I–IV 101, Ti I–III 2326, IV 2337, Mt I–III 0004, IV 2025. <bold><italic>Chelicerae</italic></bold>: Furrow with four anterior teeth, four posterior teeth, and 27 denticles.</p><p><bold><italic>Palp</italic></bold>: as in diagnosis. The ratio of the length of the cymbium to the length of the tibia is approximately 2:1. The cymbium furrow is as long as 1/3 of the cymbium. The tip of the embolus apophysis is slightly pointy. Embolus S-shaped, arising from tegulum at nearly the 6-o’clock-position in ventral view. Conductor arising at 1-o’clock-position from tegulum, elongated, slightly bent. Spermophor slightly S-shaped. <abbrev xmlns:xlink="http://www.w3.org/1999/xlink" xlink:title="retrolateral tibial apophysis" id="ABBRID0ECJAE" xlink:type="simple">RTA</abbrev> arising basally from tibia; base of <abbrev xmlns:xlink="http://www.w3.org/1999/xlink" xlink:title="retrolateral tibial apophysis" id="ABBRID0EGJAE" xlink:type="simple">RTA</abbrev> with a brush of setae. <abbrev xmlns:xlink="http://www.w3.org/1999/xlink" xlink:title="ventral branch RTA" id="ABBRID0EKJAE" xlink:type="simple">vRTA</abbrev> smaller than <abbrev xmlns:xlink="http://www.w3.org/1999/xlink" xlink:title="dorsal branch of RTA" id="ABBRID0EOJAE" xlink:type="simple">dRTA</abbrev>, trapezoidal in retrolateral view. <abbrev xmlns:xlink="http://www.w3.org/1999/xlink" xlink:title="dorsal branch of RTA" id="ABBRID0ESJAE" xlink:type="simple">dRTA</abbrev> longer than tibia (Fig. <xref ref-type="fig" rid="F1">1A–D</xref>).</p><p><bold>Coloration in ethanol</bold>: yellowish. <bold><italic>Prosoma</italic></bold>: dorsally yellowish, lateral margins dark with yellowish submarginal transverse interval. Labium and gnathocoxae light brownish. Fovea and radial furrow distinctly marked. Sternum yellowish, with margin yellowish brown. Chelicerae deep reddish brown. <bold><italic>Legs</italic></bold>: yellowish with dark spots. <bold><italic>Opisthosoma</italic></bold>: dorsally dark khaki covered with dark hairs; ventrally khaki with irregular pattern. Spinnerets yellowish brown (Fig. <xref ref-type="fig" rid="F1">1E, F</xref>).</p><p><bold>Female</bold> (<bold><italic>paratype</italic></bold>, <named-content xmlns:xlink="http://www.w3.org/1999/xlink" content-type="dwc:institutional_code" xlink:type="simple">IZCAS</named-content>-Ar41605) <bold>Measurements</bold>: <abbrev xmlns:xlink="http://www.w3.org/1999/xlink" xlink:title="prosoma length" id="ABBRID0EZKAE" xlink:type="simple">PL</abbrev> 8.84, <abbrev xmlns:xlink="http://www.w3.org/1999/xlink" xlink:title="prosoma width" id="ABBRID0E4KAE" xlink:type="simple">PW</abbrev> 8.39; <abbrev xmlns:xlink="http://www.w3.org/1999/xlink" xlink:title="anterior width of prosoma" id="ABBRID0EBLAE" xlink:type="simple">AW</abbrev> 4.87; <abbrev xmlns:xlink="http://www.w3.org/1999/xlink" xlink:title="opisthosoma length" id="ABBRID0EFLAE" xlink:type="simple">OL</abbrev> 9.42, <abbrev xmlns:xlink="http://www.w3.org/1999/xlink" xlink:title="opisthosoma width" id="ABBRID0EJLAE" xlink:type="simple">OW</abbrev> 5.51. <bold><italic>Eyes</italic></bold>: <abbrev xmlns:xlink="http://www.w3.org/1999/xlink" xlink:title="anterior median eyes" id="ABBRID0EQLAE" xlink:type="simple">AME</abbrev> 0.3, <abbrev xmlns:xlink="http://www.w3.org/1999/xlink" xlink:title="posterior median eyes" id="ABBRID0EULAE" xlink:type="simple">PME</abbrev> 0.4, <abbrev xmlns:xlink="http://www.w3.org/1999/xlink" xlink:title="anterior lateral eyes" id="ABBRID0EYLAE" xlink:type="simple">ALE</abbrev> 0.55, <abbrev xmlns:xlink="http://www.w3.org/1999/xlink" xlink:title="posterior lateral eyes" id="ABBRID0E3LAE" xlink:type="simple">PLE</abbrev> 0.5, <abbrev xmlns:xlink="http://www.w3.org/1999/xlink" xlink:title="anterior median eyes" id="ABBRID0EAMAE" xlink:type="simple">AME</abbrev>-<abbrev xmlns:xlink="http://www.w3.org/1999/xlink" xlink:title="anterior median eyes" id="ABBRID0EEMAE" xlink:type="simple">AME</abbrev> 0.37, <abbrev xmlns:xlink="http://www.w3.org/1999/xlink" xlink:title="anterior median eyes" id="ABBRID0EIMAE" xlink:type="simple">AME</abbrev>-<abbrev xmlns:xlink="http://www.w3.org/1999/xlink" xlink:title="anterior lateral eyes" id="ABBRID0EMMAE" xlink:type="simple">ALE</abbrev> 0.15, <abbrev xmlns:xlink="http://www.w3.org/1999/xlink" xlink:title="posterior median eyes" id="ABBRID0EQMAE" xlink:type="simple">PME</abbrev>-<abbrev xmlns:xlink="http://www.w3.org/1999/xlink" xlink:title="posterior median eyes" id="ABBRID0EUMAE" xlink:type="simple">PME</abbrev> 0.57, <abbrev xmlns:xlink="http://www.w3.org/1999/xlink" xlink:title="posterior median eyes" id="ABBRID0EYMAE" xlink:type="simple">PME</abbrev>-<abbrev xmlns:xlink="http://www.w3.org/1999/xlink" xlink:title="posterior lateral eyes" id="ABBRID0E3MAE" xlink:type="simple">PLE</abbrev> 0.67, <abbrev xmlns:xlink="http://www.w3.org/1999/xlink" xlink:title="anterior median eyes" id="ABBRID0EANAE" xlink:type="simple">AME</abbrev>-<abbrev xmlns:xlink="http://www.w3.org/1999/xlink" xlink:title="posterior median eyes" id="ABBRID0EENAE" xlink:type="simple">PME</abbrev> 0.52, <abbrev xmlns:xlink="http://www.w3.org/1999/xlink" xlink:title="anterior lateral eyes" id="ABBRID0EINAE" xlink:type="simple">ALE</abbrev>-<abbrev xmlns:xlink="http://www.w3.org/1999/xlink" xlink:title="posterior lateral eyes" id="ABBRID0EMNAE" xlink:type="simple">PLE</abbrev> 0.6, <abbrev xmlns:xlink="http://www.w3.org/1999/xlink" xlink:title="clypeus height" id="ABBRID0EQNAE" xlink:type="simple">CH</abbrev><abbrev xmlns:xlink="http://www.w3.org/1999/xlink" xlink:title="anterior median eyes" id="ABBRID0EUNAE" xlink:type="simple">AME</abbrev> 0.17, <abbrev xmlns:xlink="http://www.w3.org/1999/xlink" xlink:title="clypeus height" id="ABBRID0EYNAE" xlink:type="simple">CH</abbrev><abbrev xmlns:xlink="http://www.w3.org/1999/xlink" xlink:title="anterior lateral eyes" id="ABBRID0E3NAE" xlink:type="simple">ALE</abbrev> 0.45. <bold><italic>Palp</italic></bold>: 8.5 (2.49, 0.64, 2.11, –, 3.26). <bold><italic>Legs</italic></bold>: I 27.66 (7.62, 2.62, 7.75, 7.11, 2.56); II 30.42 (8.58, 2.69, 8.9, 7.69, 2.56); III 25.35 (7.24, 2.43, 7.17, 6.02, 2.49); IV 27.86 (7.43, 2.56, 7.82, 7.3, 2.75). Leg formula: II-IV-I-III. <bold>Spination: <italic>Palp</italic></bold>: 131 101 303 2222. <bold><italic>Legs</italic></bold>: Fe 323, IV 333, Pa 101, Ti I–III 1018, IV 2026, Mt I–III 0004, IV 2026. <bold><italic>Chelicerae</italic></bold>: Furrow with three anterior teeth, four posterior teeth, and 23 denticles.</p><p><bold><italic>Copulatory organ</italic></bold>: as in diagnosis. Epigynal field wider than long, with two short anterior bands close to the field. Lateral lobes fused. Lobal septum and lateral lobes almost triangular. Glandular appendages are slender and long, the posterior part of internal duct system swollen. Internal ducts half as wide as the epigynal field. Fertilization ducts arising posteriorly. Unexpanded membranous sac between fertilization ducts (Fig. <xref ref-type="fig" rid="F2">2A, B</xref>).</p><p><bold>Coloration in ethanol</bold>: as in male (Fig. <xref ref-type="fig" rid="F9">9A, B</xref>).</p></tp:treatment-sec><tp:treatment-sec sec-type="etymology" id="SECID0EDPAE"><title>Etymology.</title><p>The specific name is dedicated to Mr Hongrui Zhao who collected this species; noun (name) in genitive case.</p></tp:treatment-sec><tp:treatment-sec sec-type="distribution" id="SECID0EIPAE"><title>Distribution.</title><p>Known only from the type locality (Fig. <xref ref-type="fig" rid="F10">10</xref>, China, Anhui).</p></tp:treatment-sec><tp:treatment-sec><!--Section generated to contain objects referenced in tp:taxon-treatment.--><fig id="F9" position="float" orientation="portrait"><object-id xmlns:xlink="http://www.w3.org/1999/xlink" content-type="doi" xlink:type="simple">10.3897/zookeys.1012.59854.figure9</object-id><object-id xmlns:xlink="http://www.w3.org/1999/xlink" content-type="arpha" xlink:type="simple">40A378DB-411B-5672-9FE2-389394F82AB7</object-id><label>Figure 9.</label><caption><p><bold>A, B</bold><italic><tp:taxon-name><tp:taxon-name-part taxon-name-part-type="genus" reg="Sinopoda">S.</tp:taxon-name-part> <tp:taxon-name-part taxon-name-part-type="species" reg="hongruii">hongruii</tp:taxon-name-part></tp:taxon-name></italic> sp. nov. female paratype <bold>C, D</bold><italic><tp:taxon-name><tp:taxon-name-part taxon-name-part-type="genus" reg="Sinopoda">S.</tp:taxon-name-part> <tp:taxon-name-part taxon-name-part-type="species" reg="jiangzhou">jiangzhou</tp:taxon-name-part></tp:taxon-name></italic> sp. nov. female paratype <bold>E, F</bold><italic><tp:taxon-name><tp:taxon-name-part taxon-name-part-type="genus" reg="Sinopoda">S.</tp:taxon-name-part> <tp:taxon-name-part taxon-name-part-type="species" reg="saiyok">saiyok</tp:taxon-name-part></tp:taxon-name></italic> sp. nov. female holotype <bold>G, H</bold><italic><tp:taxon-name><tp:taxon-name-part taxon-name-part-type="genus" reg="Sinopoda">S.</tp:taxon-name-part> <tp:taxon-name-part taxon-name-part-type="species" reg="yanjin">yanjin</tp:taxon-name-part></tp:taxon-name></italic> sp. nov. female holotype <bold>I, J</bold><italic><tp:taxon-name><tp:taxon-name-part taxon-name-part-type="genus" reg="Sinopoda">S.</tp:taxon-name-part> <tp:taxon-name-part taxon-name-part-type="species" reg="yanzi">yanzi</tp:taxon-name-part></tp:taxon-name></italic> sp. nov. female paratype. Scale bars: 2 mm.</p></caption><graphic xmlns:xlink="http://www.w3.org/1999/xlink" xlink:href="zookeys-1012-001-g009.jpg" position="float" orientation="portrait" xlink:type="simple" id="oo_501522.jpg"><uri content-type="original_file" xlink:type="simple">https://binary.pensoft.net/fig/501522</uri></graphic></fig><fig id="F10" position="float" orientation="portrait"><object-id xmlns:xlink="http://www.w3.org/1999/xlink" content-type="doi" xlink:type="simple">10.3897/zookeys.1012.59854.figure10</object-id><object-id xmlns:xlink="http://www.w3.org/1999/xlink" content-type="arpha" xlink:type="simple">2FDCBD3D-31DB-5D8A-8622-E8EC55B9E3D0</object-id><label>Figure 10.</label><caption><p>Locality records for five new species of <italic><tp:taxon-name><tp:taxon-name-part taxon-name-part-type="genus" reg="Sinopoda">Sinopoda</tp:taxon-name-part></tp:taxon-name></italic>: <bold>1</bold><italic><tp:taxon-name><tp:taxon-name-part taxon-name-part-type="genus" reg="Sinopoda">S.</tp:taxon-name-part> <tp:taxon-name-part taxon-name-part-type="species" reg="hongruii">hongruii</tp:taxon-name-part></tp:taxon-name></italic> sp. nov. (Anhui, China) <bold>2</bold><italic><tp:taxon-name><tp:taxon-name-part taxon-name-part-type="genus" reg="Sinopoda">S.</tp:taxon-name-part> <tp:taxon-name-part taxon-name-part-type="species" reg="jiangzhou">jiangzhou</tp:taxon-name-part></tp:taxon-name></italic> sp. nov. (Guangxi, China) <bold>3</bold><italic><tp:taxon-name><tp:taxon-name-part taxon-name-part-type="genus" reg="Sinopoda">S.</tp:taxon-name-part> <tp:taxon-name-part taxon-name-part-type="species" reg="saiyok">saiyok</tp:taxon-name-part></tp:taxon-name></italic> sp. nov. (Kanchanaburi, Thailand) <bold>4</bold><italic><tp:taxon-name><tp:taxon-name-part taxon-name-part-type="genus" reg="Sinopoda">S.</tp:taxon-name-part> <tp:taxon-name-part taxon-name-part-type="species" reg="yanjin">yanjin</tp:taxon-name-part></tp:taxon-name></italic> sp. nov. (Yunnan, China) <bold>5</bold><italic><tp:taxon-name><tp:taxon-name-part taxon-name-part-type="genus" reg="Sinopoda">S.</tp:taxon-name-part> <tp:taxon-name-part taxon-name-part-type="species" reg="yanzi">yanzi</tp:taxon-name-part></tp:taxon-name></italic> sp. nov. (Hunan, China).</p></caption><graphic xmlns:xlink="http://www.w3.org/1999/xlink" xlink:href="zookeys-1012-001-g010.jpg" position="float" orientation="portrait" xlink:type="simple" id="oo_501523.jpg"><uri content-type="original_file" xlink:type="simple">https://binary.pensoft.net/fig/501523</uri></graphic></fig></tp:treatment-sec><ref-list><ref id="B3"><mixed-citation xmlns:xlink="http://www.w3.org/1999/xlink" xlink:type="simple"><person-group><name name-style="western"><surname>Fu</surname><given-names>YN</given-names></name><name name-style="western"><surname>Zhu</surname><given-names>MS</given-names></name></person-group> (<year>2008</year>) <article-title>A new species of the genus <italic><tp:taxon-name><tp:taxon-name-part taxon-name-part-type="genus">Sinopoda</tp:taxon-name-part></tp:taxon-name></italic> from China (<tp:taxon-name><tp:taxon-name-part taxon-name-part-type="order">Araneae</tp:taxon-name-part></tp:taxon-name>, <tp:taxon-name><tp:taxon-name-part taxon-name-part-type="family">Sparassidae</tp:taxon-name-part></tp:taxon-name>).</article-title><source>Acta Arachnologica</source><volume>57</volume>: <fpage>63</fpage>–<lpage>64</lpage>. <ext-link xlink:type="simple" ext-link-type="doi" xlink:href="10.2476/asjaa.57.63">https://doi.org/10.2476/asjaa.57.63</ext-link></mixed-citation></ref><ref id="B4"><mixed-citation xmlns:xlink="http://www.w3.org/1999/xlink" xlink:type="simple"><person-group><name name-style="western"><surname>Grall</surname><given-names>E</given-names></name><name name-style="western"><surname>Jäger</surname><given-names>P</given-names></name></person-group> (<year>2020</year>) <article-title>Forty-seven new species of <italic><tp:taxon-name><tp:taxon-name-part taxon-name-part-type="genus">Sinopoda</tp:taxon-name-part></tp:taxon-name></italic> from Asia with a considerable extension of the distribution range to the south and description of a new species group (<tp:taxon-name><tp:taxon-name-part taxon-name-part-type="family">Sparassidae</tp:taxon-name-part></tp:taxon-name>: <tp:taxon-name><tp:taxon-name-part taxon-name-part-type="subfamily">Heteropodinae</tp:taxon-name-part></tp:taxon-name>).</article-title><source>Zootaxa</source><volume>4797</volume>(<issue>1</issue>): <fpage>1</fpage>–<lpage>101</lpage>. <ext-link xlink:type="simple" ext-link-type="doi" xlink:href="10.11646/zootaxa.4797.1.1">https://doi.org/10.11646/zootaxa.4797.1.1</ext-link></mixed-citation></ref><ref id="B13"><mixed-citation xmlns:xlink="http://www.w3.org/1999/xlink" xlink:type="simple"><person-group><name name-style="western"><surname>Zhong</surname><given-names>Y</given-names></name><name name-style="western"><surname>Jäger</surname><given-names>P</given-names></name><name name-style="western"><surname>Chen</surname><given-names>J</given-names></name><name name-style="western"><surname>Liu</surname><given-names>J</given-names></name></person-group> (<year>2019</year>) <article-title>Taxonomic study of <italic><tp:taxon-name><tp:taxon-name-part taxon-name-part-type="genus">Sinopoda</tp:taxon-name-part></tp:taxon-name></italic> spiders from China (<tp:taxon-name><tp:taxon-name-part taxon-name-part-type="order">Araneae</tp:taxon-name-part></tp:taxon-name>: <tp:taxon-name><tp:taxon-name-part taxon-name-part-type="family">Sparassidae</tp:taxon-name-part></tp:taxon-name>).</article-title><source>Zootaxa</source><volume>4607</volume>(<issue>1</issue>): <fpage>1</fpage>–<lpage>81</lpage>. <ext-link xlink:type="simple" ext-link-type="doi" xlink:href="10.11646/zootaxa.4607.1.1">https://doi.org/10.11646/zootaxa.4607.1.1</ext-link></mixed-citation></ref></ref-list></tp:taxon-treatment>
