# Supplementary material for: Five new Sinopoda species (Araneae, Sparassidae) from China and Thailand
Source: Zookeys. 2021 Jan 26;1012:1–19. doi: 10.3897/zookeys.1012.59854 (PMC7854557; doi:10.3897/zookeys.1012.59854)
Supplement: XML Treatment for Sinopoda jiangzhou [file zookeys.1012.59854-treatment2.xml]

<!DOCTYPE tp:taxon-treatment
  PUBLIC "-//TaxonX//DTD Taxonomic Treatment Publishing DTD v0 20100105//EN" "tax-treatment-NSO.dtd">
<tp:taxon-treatment xmlns:tp="http://www.plazi.org/taxpub"><tp:treatment-meta><kwd-group><label>Taxon classification</label><kwd><named-content xmlns:xlink="http://www.w3.org/1999/xlink" content-type="kingdom">Animalia</named-content></kwd><kwd><named-content xmlns:xlink="http://www.w3.org/1999/xlink" content-type="order">Araneae</named-content></kwd><kwd><named-content xmlns:xlink="http://www.w3.org/1999/xlink" content-type="family">Sparassidae</named-content></kwd></kwd-group><mixed-citation publication-type="journal"><person-group><name><surname>Wang</surname><given-names>Ziyi</given-names></name><name><surname>Liang</surname><given-names>Wei</given-names></name><name><surname>Li</surname><given-names>Shuqiang</given-names></name></person-group><article-title>Five new <italic><tp:taxon-name><tp:taxon-name-part taxon-name-part-type="genus" reg="Sinopoda">Sinopoda</tp:taxon-name-part></tp:taxon-name></italic> species (<tp:taxon-name><tp:taxon-name-part taxon-name-part-type="order">Araneae</tp:taxon-name-part></tp:taxon-name>, <tp:taxon-name><tp:taxon-name-part taxon-name-part-type="family">Sparassidae</tp:taxon-name-part></tp:taxon-name>) from China and Thailand</article-title><source>Zookeys</source><day>26</day><month>1</month><year>2021</year><volume>1012</volume><fpage>1</fpage><lpage>19</lpage><pub-id pub-id-type="doi">10.3897/zookeys.1012.59854</pub-id></mixed-citation></tp:treatment-meta><tp:nomenclature><tp:taxon-name><object-id xmlns:xlink="http://www.w3.org/1999/xlink" content-type="arpha" xlink:type="simple">0D5DD6C8-F009-5E3A-8269-DEA67A1397A3</object-id>
                <tp:taxon-name-part taxon-name-part-type="genus" reg="Sinopoda">Sinopoda</tp:taxon-name-part>
                <tp:taxon-name-part taxon-name-part-type="species" reg="jiangzhou">jiangzhou</tp:taxon-name-part>
                <object-id xmlns:xlink="http://www.w3.org/1999/xlink" content-type="zoobank" xlink:type="simple">http://zoobank.org/EAB771F1-EF19-49EC-ACF0-B2573B43D363</object-id>
              </tp:taxon-name><tp:taxon-authority>Wang &amp; Li</tp:taxon-authority><tp:taxon-status xmlns:xlink="http://www.w3.org/1999/xlink" xlink:type="simple">sp. nov.</tp:taxon-status><xref ref-type="fig" rid="F3">Figs 3A–F</xref><xref ref-type="fig" rid="F4">, 4A, B</xref><xref ref-type="fig" rid="F9">, 9C, D</xref><xref ref-type="fig" rid="F10">, 10</xref></tp:nomenclature><tp:treatment-sec sec-type="material" id="SECID0ELRAE"><title>Material examined.</title><p><bold><italic>Holotype</italic></bold> ♂ (<named-content xmlns:xlink="http://www.w3.org/1999/xlink" content-type="dwc:institutional_code" xlink:type="simple">IZCAS</named-content>-Ar41607), China, Guangxi Zhuang Autonomous Region, Hechi City, Fengshan County, Jiangzhou Village, Underground Gallery; <named-content xmlns:xlink="http://www.w3.org/1999/xlink" content-type="dwc:verbatimCoordinates" xlink:type="simple"><named-content content-type="geo-json" specific-use="{&#34;type&#34;:&#34;Point&#34;,&#34;coordinates&#34;:[106.987100,24.331400]}" id="NCID0E5RAE" xlink:type="simple">24.3314°N, 106.9871°E</named-content></named-content>; 449 m; 13 Sept. 2019; Ziyi Wang &amp; Zhigang Chen leg. <bold><italic>Paratype</italic></bold> 1 ♂ (<named-content xmlns:xlink="http://www.w3.org/1999/xlink" content-type="dwc:institutional_code" xlink:type="simple">IZCAS</named-content>-Ar41608), same data as holotype. 1 ♀ (<named-content xmlns:xlink="http://www.w3.org/1999/xlink" content-type="dwc:institutional_code" xlink:type="simple">IZCAS</named-content>-Ar41609), same data as holotype, but 25 Mar. 2015; Yunchun Li &amp; Zhigang Chen leg.</p></tp:treatment-sec><tp:treatment-sec sec-type="diagnosis" id="SECID0EQSAE"><title>Diagnosis.</title><p>This new species is similar to <italic><tp:taxon-name><tp:taxon-name-part taxon-name-part-type="genus" reg="Sinopoda">Sinopoda</tp:taxon-name-part> <tp:taxon-name-part taxon-name-part-type="species" reg="tumefacta">tumefacta</tp:taxon-name-part></tp:taxon-name></italic> Zhong, Jäger, Chen &amp; Liu, 2019 (<xref ref-type="bibr" rid="B13">Zhong et al. 2019</xref>: 69, figs 53A–E, 54A–F, 55A–D) in the structure of the embolus and <abbrev xmlns:xlink="http://www.w3.org/1999/xlink" xlink:title="retrolateral tibial apophysis" id="ABBRID0EFTAE" xlink:type="simple">RTA</abbrev> but can be recognized by the following characters: in the male, the conductor is straight and fan-shaped, unlike in <italic><tp:taxon-name><tp:taxon-name-part taxon-name-part-type="genus" reg="Sinopoda">S.</tp:taxon-name-part> <tp:taxon-name-part taxon-name-part-type="species" reg="tumefacta">tumefacta</tp:taxon-name-part></tp:taxon-name></italic> (<xref ref-type="bibr" rid="B13">Zhong et al. 2019</xref>: fig. 53B) where the conductor is curved and covered by the embolus; the sub-tegulum is noticeably higher in the new species (Fig. <xref ref-type="fig" rid="F3">3A–D</xref>), but not in <italic><tp:taxon-name><tp:taxon-name-part taxon-name-part-type="genus" reg="Sinopoda">S.</tp:taxon-name-part> <tp:taxon-name-part taxon-name-part-type="species" reg="tumefacta">tumefacta</tp:taxon-name-part></tp:taxon-name></italic>; the embolus arises from the tegulum at the 6-o’clock position but at the 5-o’clock position in <italic><tp:taxon-name><tp:taxon-name-part taxon-name-part-type="genus" reg="Sinopoda">S.</tp:taxon-name-part> <tp:taxon-name-part taxon-name-part-type="species" reg="tumefacta">tumefacta</tp:taxon-name-part></tp:taxon-name></italic>. The female resembles <italic><tp:taxon-name><tp:taxon-name-part taxon-name-part-type="genus" reg="Sinopoda">S.</tp:taxon-name-part> <tp:taxon-name-part taxon-name-part-type="species" reg="tumefacta">tumefacta</tp:taxon-name-part></tp:taxon-name></italic> in the structure of the anterior part of internal ducts and the glandular appendages, which is longer than the posterior part of internal duct system but differs from <italic><tp:taxon-name><tp:taxon-name-part taxon-name-part-type="genus" reg="Sinopoda">S.</tp:taxon-name-part> <tp:taxon-name-part taxon-name-part-type="species" reg="tumefacta">tumefacta</tp:taxon-name-part></tp:taxon-name></italic> by: the lateral lobes of the new species (Fig. <xref ref-type="fig" rid="F4">4A, B</xref>) are narrow, but they are wider in <italic><tp:taxon-name><tp:taxon-name-part taxon-name-part-type="genus" reg="Sinopoda">S.</tp:taxon-name-part> <tp:taxon-name-part taxon-name-part-type="species" reg="tumefacta">tumefacta</tp:taxon-name-part></tp:taxon-name></italic> (<xref ref-type="bibr" rid="B13">Zhong et al. 2019</xref>: fig. 53D, E); the lobal septum is slender in the new species but broader in <italic><tp:taxon-name><tp:taxon-name-part taxon-name-part-type="genus" reg="Sinopoda">S.</tp:taxon-name-part> <tp:taxon-name-part taxon-name-part-type="species" reg="tumefacta">tumefacta</tp:taxon-name-part></tp:taxon-name></italic>.</p><fig id="F3" position="float" orientation="portrait"><object-id xmlns:xlink="http://www.w3.org/1999/xlink" content-type="doi" xlink:type="simple">10.3897/zookeys.1012.59854.figure3</object-id><object-id xmlns:xlink="http://www.w3.org/1999/xlink" content-type="arpha" xlink:type="simple">AEB0AD37-E3BF-577B-9410-0D2FB76FA93C</object-id><label>Figure 3.</label><caption><p><italic><tp:taxon-name><tp:taxon-name-part taxon-name-part-type="genus" reg="Sinopoda">Sinopoda</tp:taxon-name-part> <tp:taxon-name-part taxon-name-part-type="species" reg="jiangzhou">jiangzhou</tp:taxon-name-part></tp:taxon-name></italic> sp. nov., holotype male from Underground Gallery <bold>A–C</bold> left palp (<bold>A</bold> prolateral <bold>B</bold> ventral <bold>C</bold> retrolateral) <bold>D</bold> retrolateral view of <abbrev xmlns:xlink="http://www.w3.org/1999/xlink" xlink:title="retrolateral tibial apophysis" id="ABBRID0EDXAE" xlink:type="simple">RTA</abbrev><bold>E, F</bold> habitus (<bold>E</bold> dorsal <bold>F</bold> ventral). Abbreviations: C conductor, <abbrev xmlns:xlink="http://www.w3.org/1999/xlink" xlink:title="dorsal branch of RTA" id="ABBRID0ENXAE" xlink:type="simple">dRTA</abbrev> dorsal branch of retrolateral tibial apophysis, E embolus, <abbrev xmlns:xlink="http://www.w3.org/1999/xlink" xlink:title="embolic apophysis" id="ABBRID0ERXAE" xlink:type="simple">EA</abbrev> embolic apophysis, <abbrev xmlns:xlink="http://www.w3.org/1999/xlink" xlink:title="spermophor" id="ABBRID0EVXAE" xlink:type="simple">SP</abbrev> spermophor, ST subtegulum, T tegulum, <abbrev xmlns:xlink="http://www.w3.org/1999/xlink" xlink:title="ventral branch RTA" id="ABBRID0EZXAE" xlink:type="simple">vRTA</abbrev> ventral branch of retrolateral tibial apophysis. Scale bars: 0.5 mm (<bold>A–D</bold>); 2 mm (<bold>E, F</bold>).</p></caption><graphic xmlns:xlink="http://www.w3.org/1999/xlink" xlink:href="zookeys-1012-001-g003.jpg" position="float" orientation="portrait" xlink:type="simple" id="oo_501516.jpg"><uri content-type="original_file" xlink:type="simple">https://binary.pensoft.net/fig/501516</uri></graphic></fig><fig id="F4" position="float" orientation="portrait"><object-id xmlns:xlink="http://www.w3.org/1999/xlink" content-type="doi" xlink:type="simple">10.3897/zookeys.1012.59854.figure4</object-id><object-id xmlns:xlink="http://www.w3.org/1999/xlink" content-type="arpha" xlink:type="simple">A9E6C55D-9815-59FB-9B53-169CC8D400D7</object-id><label>Figure 4.</label><caption><p><italic><tp:taxon-name><tp:taxon-name-part taxon-name-part-type="genus" reg="Sinopoda">Sinopoda</tp:taxon-name-part> <tp:taxon-name-part taxon-name-part-type="species" reg="jiangzhou">jiangzhou</tp:taxon-name-part></tp:taxon-name></italic> sp. nov., paratype female from Underground Gallery <bold>A</bold> epigyne <bold>B</bold> vulva. Abbreviations: AB anterior bands, <abbrev xmlns:xlink="http://www.w3.org/1999/xlink" xlink:title="fertilization ducts" id="ABBRID0E4YAE" xlink:type="simple">FD</abbrev> fertilization ducts, <abbrev xmlns:xlink="http://www.w3.org/1999/xlink" xlink:title="glandular appendages" xlink:type="simple">GA</abbrev> glandular appendages, <abbrev xmlns:xlink="http://www.w3.org/1999/xlink" xlink:title="lateral lobes" id="ABBRID0EBZAE" xlink:type="simple">LL</abbrev> lateral lobes, <abbrev xmlns:xlink="http://www.w3.org/1999/xlink" xlink:title="lobal septum" id="ABBRID0EFZAE" xlink:type="simple">LS</abbrev> lobal septum, MS membranous sac, <abbrev xmlns:xlink="http://www.w3.org/1999/xlink" xlink:title="posterior part of internal duct system" id="ABBRID0EJZAE" xlink:type="simple">PP</abbrev> posterior part of internal duct system. Scale bars: 0.5 mm.</p></caption><graphic xmlns:xlink="http://www.w3.org/1999/xlink" xlink:href="zookeys-1012-001-g004.jpg" position="float" orientation="portrait" xlink:type="simple" id="oo_501517.jpg"><uri content-type="original_file" xlink:type="simple">https://binary.pensoft.net/fig/501517</uri></graphic></fig></tp:treatment-sec><tp:treatment-sec sec-type="description" id="SECID0ESZAE"><title>Description.</title><p><bold>Male</bold> (<bold><italic>holotype</italic></bold>, <named-content xmlns:xlink="http://www.w3.org/1999/xlink" content-type="dwc:institutional_code" xlink:type="simple">IZCAS</named-content>-Ar41607) <bold>Measurements</bold>: <abbrev xmlns:xlink="http://www.w3.org/1999/xlink" xlink:title="prosoma length" id="ABBRID0EE1AE" xlink:type="simple">PL</abbrev> 5.7, <abbrev xmlns:xlink="http://www.w3.org/1999/xlink" xlink:title="prosoma width" id="ABBRID0EI1AE" xlink:type="simple">PW</abbrev> 4.8; <abbrev xmlns:xlink="http://www.w3.org/1999/xlink" xlink:title="anterior width of prosoma" id="ABBRID0EM1AE" xlink:type="simple">AW</abbrev> 2.43; <abbrev xmlns:xlink="http://www.w3.org/1999/xlink" xlink:title="opisthosoma length" id="ABBRID0EQ1AE" xlink:type="simple">OL</abbrev> 6.21, <abbrev xmlns:xlink="http://www.w3.org/1999/xlink" xlink:title="opisthosoma width" id="ABBRID0EU1AE" xlink:type="simple">OW</abbrev> 3.52. <bold><italic>Eyes</italic></bold>: <abbrev xmlns:xlink="http://www.w3.org/1999/xlink" xlink:title="anterior median eyes" id="ABBRID0E21AE" xlink:type="simple">AME</abbrev> 0.17, <abbrev xmlns:xlink="http://www.w3.org/1999/xlink" xlink:title="posterior median eyes" id="ABBRID0E61AE" xlink:type="simple">PME</abbrev> 0.23, <abbrev xmlns:xlink="http://www.w3.org/1999/xlink" xlink:title="anterior lateral eyes" id="ABBRID0ED2AE" xlink:type="simple">ALE</abbrev> 0.34, <abbrev xmlns:xlink="http://www.w3.org/1999/xlink" xlink:title="posterior lateral eyes" id="ABBRID0EH2AE" xlink:type="simple">PLE</abbrev> 0.35, <abbrev xmlns:xlink="http://www.w3.org/1999/xlink" xlink:title="anterior median eyes" id="ABBRID0EL2AE" xlink:type="simple">AME</abbrev>-<abbrev xmlns:xlink="http://www.w3.org/1999/xlink" xlink:title="anterior median eyes" id="ABBRID0EP2AE" xlink:type="simple">AME</abbrev> 0.09, <abbrev xmlns:xlink="http://www.w3.org/1999/xlink" xlink:title="anterior median eyes" id="ABBRID0ET2AE" xlink:type="simple">AME</abbrev>-<abbrev xmlns:xlink="http://www.w3.org/1999/xlink" xlink:title="anterior lateral eyes" id="ABBRID0EX2AE" xlink:type="simple">ALE</abbrev> 0.03, <abbrev xmlns:xlink="http://www.w3.org/1999/xlink" xlink:title="posterior median eyes" id="ABBRID0E22AE" xlink:type="simple">PME</abbrev>-<abbrev xmlns:xlink="http://www.w3.org/1999/xlink" xlink:title="posterior median eyes" id="ABBRID0E62AE" xlink:type="simple">PME</abbrev> 0.18, <abbrev xmlns:xlink="http://www.w3.org/1999/xlink" xlink:title="posterior median eyes" id="ABBRID0ED3AE" xlink:type="simple">PME</abbrev>-<abbrev xmlns:xlink="http://www.w3.org/1999/xlink" xlink:title="posterior lateral eyes" id="ABBRID0EH3AE" xlink:type="simple">PLE</abbrev> 0.21, <abbrev xmlns:xlink="http://www.w3.org/1999/xlink" xlink:title="anterior median eyes" id="ABBRID0EL3AE" xlink:type="simple">AME</abbrev>-<abbrev xmlns:xlink="http://www.w3.org/1999/xlink" xlink:title="posterior median eyes" id="ABBRID0EP3AE" xlink:type="simple">PME</abbrev> 0.25, <abbrev xmlns:xlink="http://www.w3.org/1999/xlink" xlink:title="anterior lateral eyes" id="ABBRID0ET3AE" xlink:type="simple">ALE</abbrev>-<abbrev xmlns:xlink="http://www.w3.org/1999/xlink" xlink:title="posterior lateral eyes" id="ABBRID0EX3AE" xlink:type="simple">PLE</abbrev> 0.21, <abbrev xmlns:xlink="http://www.w3.org/1999/xlink" xlink:title="clypeus height" id="ABBRID0E23AE" xlink:type="simple">CH</abbrev><abbrev xmlns:xlink="http://www.w3.org/1999/xlink" xlink:title="anterior median eyes" id="ABBRID0E63AE" xlink:type="simple">AME</abbrev> 0.23, <abbrev xmlns:xlink="http://www.w3.org/1999/xlink" xlink:title="clypeus height" id="ABBRID0ED4AE" xlink:type="simple">CH</abbrev><abbrev xmlns:xlink="http://www.w3.org/1999/xlink" xlink:title="anterior lateral eyes" id="ABBRID0EH4AE" xlink:type="simple">ALE</abbrev> 0.2. <bold><italic>Palp</italic></bold>: 9.03 (3.26, 1.41, 1.6, –, 2.76). <bold><italic>Legs</italic></bold>: I 32.48 (8.78, 2.24, 9.74, 9.03, 2.69); II 35.62 (10.51, 2.05, 10.57, 9.74, 2.75); III 29.15 (8.14, 2.11, 8.33, 7.88, 2.69); IV 30.43 (8.01, 2.11, 8.84, 8.65, 2.82). Leg formula: II-I-IV-III. <bold>Spination: <italic>Palp</italic></bold>: 131, 101, 2101. <bold><italic>Legs</italic></bold>: Fe 323, IV 123, Pa 101, Ti 2226, Mt I and II 1014, III and IV 2026. <bold><italic>Chelicerae</italic></bold>: furrow with three anterior teeth, four posterior teeth, and nine denticles.</p><p><bold><italic>Palp</italic></bold>: as in diagnosis. Cymbium longer than tibia. Embolus arising from tegulum at the 6-o’clock position, tip of embolus bent. Embolic apophysis bent at a right angle, slender. Tegulum covering middle of the embolus. Conductor arising from the tegulum at the 1-o’clock-position, elongated straight. Spermophor slightly bent. <abbrev xmlns:xlink="http://www.w3.org/1999/xlink" xlink:title="retrolateral tibial apophysis" id="ABBRID0EC5AE" xlink:type="simple">RTA</abbrev> arising from anterior part of tibia, <abbrev xmlns:xlink="http://www.w3.org/1999/xlink" xlink:title="ventral branch RTA" id="ABBRID0EG5AE" xlink:type="simple">vRTA</abbrev> smaller than <abbrev xmlns:xlink="http://www.w3.org/1999/xlink" xlink:title="dorsal branch of RTA" id="ABBRID0EK5AE" xlink:type="simple">dRTA</abbrev> (Fig. <xref ref-type="fig" rid="F3">3B</xref>).</p><p><bold>Coloration in ethanol</bold>: yellowish brown. <bold><italic>Prosoma</italic></bold>: dorsally yellowish brown with fovea and cuticular with a radial pattern. Sternum and ventral coxae pale yellowish brown. Gnathocoxae reddish brown, labium yellowish brown. Chelicerae reddish brown. <bold><italic>Legs</italic></bold>: light yellowish brown. <bold><italic>Opisthosoma</italic></bold>: including spinnerets, khaki, sparsely covered with dark hairs (Fig. <xref ref-type="fig" rid="F3">3E, F</xref>); dorsally with some brown dots and ventrally with two long, distinct furrows posteriorly.</p><p><bold>Female</bold> (<bold><italic>paratype</italic></bold>, <named-content xmlns:xlink="http://www.w3.org/1999/xlink" content-type="dwc:institutional_code" xlink:type="simple">IZCAS</named-content>-Ar41609) <bold>Measurements</bold>: <abbrev xmlns:xlink="http://www.w3.org/1999/xlink" xlink:title="prosoma length" id="ABBRID0ER6AE" xlink:type="simple">PL</abbrev> 4.23, <abbrev xmlns:xlink="http://www.w3.org/1999/xlink" xlink:title="prosoma width" id="ABBRID0EV6AE" xlink:type="simple">PW</abbrev> 4.16; <abbrev xmlns:xlink="http://www.w3.org/1999/xlink" xlink:title="anterior width of prosoma" id="ABBRID0EZ6AE" xlink:type="simple">AW</abbrev> 2.49; <abbrev xmlns:xlink="http://www.w3.org/1999/xlink" xlink:title="opisthosoma length" id="ABBRID0E46AE" xlink:type="simple">OL</abbrev> 5.96, <abbrev xmlns:xlink="http://www.w3.org/1999/xlink" xlink:title="opisthosoma width" id="ABBRID0ECAAG" xlink:type="simple">OW</abbrev> 3.26. <bold><italic>Eyes</italic></bold>: <abbrev xmlns:xlink="http://www.w3.org/1999/xlink" xlink:title="anterior median eyes" id="ABBRID0EJAAG" xlink:type="simple">AME</abbrev> 0.14, <abbrev xmlns:xlink="http://www.w3.org/1999/xlink" xlink:title="posterior median eyes" id="ABBRID0ENAAG" xlink:type="simple">PME</abbrev> 0.26, <abbrev xmlns:xlink="http://www.w3.org/1999/xlink" xlink:title="anterior lateral eyes" id="ABBRID0ERAAG" xlink:type="simple">ALE</abbrev> 0.32, <abbrev xmlns:xlink="http://www.w3.org/1999/xlink" xlink:title="posterior lateral eyes" id="ABBRID0EVAAG" xlink:type="simple">PLE</abbrev> 0.34, <abbrev xmlns:xlink="http://www.w3.org/1999/xlink" xlink:title="anterior median eyes" id="ABBRID0EZAAG" xlink:type="simple">AME</abbrev>-<abbrev xmlns:xlink="http://www.w3.org/1999/xlink" xlink:title="anterior median eyes" id="ABBRID0E4AAG" xlink:type="simple">AME</abbrev> 0.1, <abbrev xmlns:xlink="http://www.w3.org/1999/xlink" xlink:title="anterior median eyes" id="ABBRID0EBBAG" xlink:type="simple">AME</abbrev>-<abbrev xmlns:xlink="http://www.w3.org/1999/xlink" xlink:title="anterior lateral eyes" id="ABBRID0EFBAG" xlink:type="simple">ALE</abbrev> 0.06, <abbrev xmlns:xlink="http://www.w3.org/1999/xlink" xlink:title="posterior median eyes" id="ABBRID0EJBAG" xlink:type="simple">PME</abbrev>-<abbrev xmlns:xlink="http://www.w3.org/1999/xlink" xlink:title="posterior median eyes" id="ABBRID0ENBAG" xlink:type="simple">PME</abbrev> 0.22, <abbrev xmlns:xlink="http://www.w3.org/1999/xlink" xlink:title="posterior median eyes" id="ABBRID0ERBAG" xlink:type="simple">PME</abbrev>-<abbrev xmlns:xlink="http://www.w3.org/1999/xlink" xlink:title="posterior lateral eyes" id="ABBRID0EVBAG" xlink:type="simple">PLE</abbrev> 0.36, <abbrev xmlns:xlink="http://www.w3.org/1999/xlink" xlink:title="anterior median eyes" id="ABBRID0EZBAG" xlink:type="simple">AME</abbrev>-<abbrev xmlns:xlink="http://www.w3.org/1999/xlink" xlink:title="posterior median eyes" id="ABBRID0E4BAG" xlink:type="simple">PME</abbrev> 0.26, <abbrev xmlns:xlink="http://www.w3.org/1999/xlink" xlink:title="anterior lateral eyes" id="ABBRID0EBCAG" xlink:type="simple">ALE</abbrev>-<abbrev xmlns:xlink="http://www.w3.org/1999/xlink" xlink:title="posterior lateral eyes" id="ABBRID0EFCAG" xlink:type="simple">PLE</abbrev> 0.24, <abbrev xmlns:xlink="http://www.w3.org/1999/xlink" xlink:title="clypeus height" id="ABBRID0EJCAG" xlink:type="simple">CH</abbrev><abbrev xmlns:xlink="http://www.w3.org/1999/xlink" xlink:title="anterior median eyes" id="ABBRID0ENCAG" xlink:type="simple">AME</abbrev> 0.14, <abbrev xmlns:xlink="http://www.w3.org/1999/xlink" xlink:title="clypeus height" id="ABBRID0ERCAG" xlink:type="simple">CH</abbrev><abbrev xmlns:xlink="http://www.w3.org/1999/xlink" xlink:title="anterior lateral eyes" id="ABBRID0EVCAG" xlink:type="simple">ALE</abbrev> 0.18. <bold><italic>Palp</italic></bold>: 6.45 (1.66, 1.02, 1.21, –, 2.56). <bold><italic>Legs</italic></bold>: I 23.12 (6.41, 2.05, 6.47, 6.21, 1.98); II 24.07 (7.05, 2.17, 7.17, 5.44, 2.24); III 22.47 (6.53, 1.85, 6.02, 6.15, 1.92); IV 23.62 (6.66, 1.92, 6.79, 6.08, 2.17). Leg formula: II-I-IV-III. <bold>Spination: <italic>palp</italic></bold>: 131 101 2130 4140. <bold><italic>Legs</italic></bold>: Fe 323, IV 123, Pa 101, Ti I and II 1018, III 2026, IV 2126, Mt I and II 1014, III and IV 2026. <bold><italic>Chelicerae</italic></bold>: furrow with three anterior teeth, four posterior teeth, and nine denticles.</p><p><bold><italic>Copulatory organ</italic></bold>: as in diagnosis. Epigynal field wider than long, with short anterior bands. Lateral lobes fused, with wide median incision and distinct, bilobed margin. Fertilization ducts arising posterolaterally. Unexpanded membranous sac between fertilization ducts (Fig. <xref ref-type="fig" rid="F4">4A, B</xref>).</p><p><bold>Coloration in ethanol</bold>: as in male (Fig. <xref ref-type="fig" rid="F9">9C, D</xref>).</p></tp:treatment-sec><tp:treatment-sec sec-type="etymology" id="SECID0E3DAG"><title>Etymology.</title><p>The specific name refers to the type locality, Jiangzhou Village; noun in apposition.</p></tp:treatment-sec><tp:treatment-sec sec-type="distribution" id="SECID0EBEAG"><title>Distribution.</title><p>Known only from the type locality (Fig. <xref ref-type="fig" rid="F10">10</xref>, China, Guangxi).</p></tp:treatment-sec><tp:treatment-sec><!--Section generated to contain objects referenced in tp:taxon-treatment.--><fig id="F9" position="float" orientation="portrait"><object-id xmlns:xlink="http://www.w3.org/1999/xlink" content-type="doi" xlink:type="simple">10.3897/zookeys.1012.59854.figure9</object-id><object-id xmlns:xlink="http://www.w3.org/1999/xlink" content-type="arpha" xlink:type="simple">40A378DB-411B-5672-9FE2-389394F82AB7</object-id><label>Figure 9.</label><caption><p><bold>A, B</bold><italic><tp:taxon-name><tp:taxon-name-part taxon-name-part-type="genus" reg="Sinopoda">S.</tp:taxon-name-part> <tp:taxon-name-part taxon-name-part-type="species" reg="hongruii">hongruii</tp:taxon-name-part></tp:taxon-name></italic> sp. nov. female paratype <bold>C, D</bold><italic><tp:taxon-name><tp:taxon-name-part taxon-name-part-type="genus" reg="Sinopoda">S.</tp:taxon-name-part> <tp:taxon-name-part taxon-name-part-type="species" reg="jiangzhou">jiangzhou</tp:taxon-name-part></tp:taxon-name></italic> sp. nov. female paratype <bold>E, F</bold><italic><tp:taxon-name><tp:taxon-name-part taxon-name-part-type="genus" reg="Sinopoda">S.</tp:taxon-name-part> <tp:taxon-name-part taxon-name-part-type="species" reg="saiyok">saiyok</tp:taxon-name-part></tp:taxon-name></italic> sp. nov. female holotype <bold>G, H</bold><italic><tp:taxon-name><tp:taxon-name-part taxon-name-part-type="genus" reg="Sinopoda">S.</tp:taxon-name-part> <tp:taxon-name-part taxon-name-part-type="species" reg="yanjin">yanjin</tp:taxon-name-part></tp:taxon-name></italic> sp. nov. female holotype <bold>I, J</bold><italic><tp:taxon-name><tp:taxon-name-part taxon-name-part-type="genus" reg="Sinopoda">S.</tp:taxon-name-part> <tp:taxon-name-part taxon-name-part-type="species" reg="yanzi">yanzi</tp:taxon-name-part></tp:taxon-name></italic> sp. nov. female paratype. Scale bars: 2 mm.</p></caption><graphic xmlns:xlink="http://www.w3.org/1999/xlink" xlink:href="zookeys-1012-001-g009.jpg" position="float" orientation="portrait" xlink:type="simple" id="oo_501522.jpg"><uri content-type="original_file" xlink:type="simple">https://binary.pensoft.net/fig/501522</uri></graphic></fig><fig id="F10" position="float" orientation="portrait"><object-id xmlns:xlink="http://www.w3.org/1999/xlink" content-type="doi" xlink:type="simple">10.3897/zookeys.1012.59854.figure10</object-id><object-id xmlns:xlink="http://www.w3.org/1999/xlink" content-type="arpha" xlink:type="simple">2FDCBD3D-31DB-5D8A-8622-E8EC55B9E3D0</object-id><label>Figure 10.</label><caption><p>Locality records for five new species of <italic><tp:taxon-name><tp:taxon-name-part taxon-name-part-type="genus" reg="Sinopoda">Sinopoda</tp:taxon-name-part></tp:taxon-name></italic>: <bold>1</bold><italic><tp:taxon-name><tp:taxon-name-part taxon-name-part-type="genus" reg="Sinopoda">S.</tp:taxon-name-part> <tp:taxon-name-part taxon-name-part-type="species" reg="hongruii">hongruii</tp:taxon-name-part></tp:taxon-name></italic> sp. nov. (Anhui, China) <bold>2</bold><italic><tp:taxon-name><tp:taxon-name-part taxon-name-part-type="genus" reg="Sinopoda">S.</tp:taxon-name-part> <tp:taxon-name-part taxon-name-part-type="species" reg="jiangzhou">jiangzhou</tp:taxon-name-part></tp:taxon-name></italic> sp. nov. (Guangxi, China) <bold>3</bold><italic><tp:taxon-name><tp:taxon-name-part taxon-name-part-type="genus" reg="Sinopoda">S.</tp:taxon-name-part> <tp:taxon-name-part taxon-name-part-type="species" reg="saiyok">saiyok</tp:taxon-name-part></tp:taxon-name></italic> sp. nov. (Kanchanaburi, Thailand) <bold>4</bold><italic><tp:taxon-name><tp:taxon-name-part taxon-name-part-type="genus" reg="Sinopoda">S.</tp:taxon-name-part> <tp:taxon-name-part taxon-name-part-type="species" reg="yanjin">yanjin</tp:taxon-name-part></tp:taxon-name></italic> sp. nov. (Yunnan, China) <bold>5</bold><italic><tp:taxon-name><tp:taxon-name-part taxon-name-part-type="genus" reg="Sinopoda">S.</tp:taxon-name-part> <tp:taxon-name-part taxon-name-part-type="species" reg="yanzi">yanzi</tp:taxon-name-part></tp:taxon-name></italic> sp. nov. (Hunan, China).</p></caption><graphic xmlns:xlink="http://www.w3.org/1999/xlink" xlink:href="zookeys-1012-001-g010.jpg" position="float" orientation="portrait" xlink:type="simple" id="oo_501523.jpg"><uri content-type="original_file" xlink:type="simple">https://binary.pensoft.net/fig/501523</uri></graphic></fig></tp:treatment-sec><ref-list><ref id="B13"><mixed-citation xmlns:xlink="http://www.w3.org/1999/xlink" xlink:type="simple"><person-group><name name-style="western"><surname>Zhong</surname><given-names>Y</given-names></name><name name-style="western"><surname>Jäger</surname><given-names>P</given-names></name><name name-style="western"><surname>Chen</surname><given-names>J</given-names></name><name name-style="western"><surname>Liu</surname><given-names>J</given-names></name></person-group> (<year>2019</year>) <article-title>Taxonomic study of <italic><tp:taxon-name><tp:taxon-name-part taxon-name-part-type="genus">Sinopoda</tp:taxon-name-part></tp:taxon-name></italic> spiders from China (<tp:taxon-name><tp:taxon-name-part taxon-name-part-type="order">Araneae</tp:taxon-name-part></tp:taxon-name>: <tp:taxon-name><tp:taxon-name-part taxon-name-part-type="family">Sparassidae</tp:taxon-name-part></tp:taxon-name>).</article-title><source>Zootaxa</source><volume>4607</volume>(<issue>1</issue>): <fpage>1</fpage>–<lpage>81</lpage>. <ext-link xlink:type="simple" ext-link-type="doi" xlink:href="10.11646/zootaxa.4607.1.1">https://doi.org/10.11646/zootaxa.4607.1.1</ext-link></mixed-citation></ref></ref-list></tp:taxon-treatment>
