# Supplementary material for: Five new Sinopoda species (Araneae, Sparassidae) from China and Thailand
Source: Zookeys. 2021 Jan 26;1012:1–19. doi: 10.3897/zookeys.1012.59854 (PMC7854557; doi:10.3897/zookeys.1012.59854)
Supplement: XML Treatment for Sinopoda saiyok [file zookeys.1012.59854-treatment3.xml]

<!DOCTYPE tp:taxon-treatment
  PUBLIC "-//TaxonX//DTD Taxonomic Treatment Publishing DTD v0 20100105//EN" "tax-treatment-NSO.dtd">
<tp:taxon-treatment xmlns:tp="http://www.plazi.org/taxpub"><tp:treatment-meta><kwd-group><label>Taxon classification</label><kwd><named-content xmlns:xlink="http://www.w3.org/1999/xlink" content-type="kingdom">Animalia</named-content></kwd><kwd><named-content xmlns:xlink="http://www.w3.org/1999/xlink" content-type="order">Araneae</named-content></kwd><kwd><named-content xmlns:xlink="http://www.w3.org/1999/xlink" content-type="family">Sparassidae</named-content></kwd></kwd-group><mixed-citation publication-type="journal"><person-group><name><surname>Wang</surname><given-names>Ziyi</given-names></name><name><surname>Liang</surname><given-names>Wei</given-names></name><name><surname>Li</surname><given-names>Shuqiang</given-names></name></person-group><article-title>Five new <italic><tp:taxon-name><tp:taxon-name-part taxon-name-part-type="genus" reg="Sinopoda">Sinopoda</tp:taxon-name-part></tp:taxon-name></italic> species (<tp:taxon-name><tp:taxon-name-part taxon-name-part-type="order">Araneae</tp:taxon-name-part></tp:taxon-name>, <tp:taxon-name><tp:taxon-name-part taxon-name-part-type="family">Sparassidae</tp:taxon-name-part></tp:taxon-name>) from China and Thailand</article-title><source>Zookeys</source><day>26</day><month>1</month><year>2021</year><volume>1012</volume><fpage>1</fpage><lpage>19</lpage><pub-id pub-id-type="doi">10.3897/zookeys.1012.59854</pub-id></mixed-citation></tp:treatment-meta><tp:nomenclature><tp:taxon-name><object-id xmlns:xlink="http://www.w3.org/1999/xlink" content-type="arpha" xlink:type="simple">9B5964B2-2B55-5755-A111-642BE402B784</object-id>
                <tp:taxon-name-part taxon-name-part-type="genus" reg="Sinopoda">Sinopoda</tp:taxon-name-part>
                <tp:taxon-name-part taxon-name-part-type="species" reg="saiyok">saiyok</tp:taxon-name-part>
                <object-id xmlns:xlink="http://www.w3.org/1999/xlink" content-type="zoobank" xlink:type="simple">http://zoobank.org/329FFEC6-0A28-44AB-A33F-1383DD9D1CC1</object-id>
              </tp:taxon-name><tp:taxon-authority>Wang &amp; Li</tp:taxon-authority><tp:taxon-status xmlns:xlink="http://www.w3.org/1999/xlink" xlink:type="simple">sp. nov.</tp:taxon-status><xref ref-type="fig" rid="F5">Figures 5A, B</xref><xref ref-type="fig" rid="F9">, 9E, F</xref><xref ref-type="fig" rid="F10">, 10</xref></tp:nomenclature><tp:treatment-sec sec-type="material" id="SECID0EAGAG"><title>Material examined.</title><p><bold><italic>Holotype</italic></bold> ♀ (<named-content xmlns:xlink="http://www.w3.org/1999/xlink" content-type="dwc:institutional_code" xlink:type="simple">IZCAS</named-content>-Ar41647), Thailand, Kanchanaburi Province, Sai Yok District, Wang Krachae Subdistrict, unnamed cave; <named-content xmlns:xlink="http://www.w3.org/1999/xlink" content-type="dwc:verbatimCoordinates" xlink:type="simple"><named-content content-type="geo-json" specific-use="{&#34;type&#34;:&#34;Point&#34;,&#34;coordinates&#34;:[99.027700,14.203600]}" id="NCID0ETGAG" xlink:type="simple">14.2036°N, 99.0277°E</named-content></named-content>; 82 m; 11 January 2014; Prasit Wongprom leg.</p></tp:treatment-sec><tp:treatment-sec sec-type="diagnosis" id="SECID0EYGAG"><title>Diagnosis.</title><p>This new species resembles <italic><tp:taxon-name><tp:taxon-name-part taxon-name-part-type="genus" reg="Sinopoda">Sinopoda</tp:taxon-name-part> <tp:taxon-name-part taxon-name-part-type="species" reg="bifurca">bifurca</tp:taxon-name-part></tp:taxon-name></italic> Grall &amp; Jäger, 2020 (<xref ref-type="bibr" rid="B4">Grall and Jäger 2020</xref>: 11, fig. 4d, e) in having similar lateral lobes, but it can be recognized by the uniquely rectangular lobal septum and the reduced posterior part of internal duct system (Fig. <xref ref-type="fig" rid="F5">5A, B</xref>), whereas the posterior part of internal duct system slightly swollen in <italic><tp:taxon-name><tp:taxon-name-part taxon-name-part-type="genus" reg="Sinopoda">S.</tp:taxon-name-part> <tp:taxon-name-part taxon-name-part-type="species" reg="bifurca">bifurca</tp:taxon-name-part></tp:taxon-name></italic>.</p><fig id="F5" position="float" orientation="portrait"><object-id xmlns:xlink="http://www.w3.org/1999/xlink" content-type="doi" xlink:type="simple">10.3897/zookeys.1012.59854.figure5</object-id><object-id xmlns:xlink="http://www.w3.org/1999/xlink" content-type="arpha" xlink:type="simple">E1D27241-D326-514C-8E07-525F009B867F</object-id><label>Figure 5.</label><caption><p><italic><tp:taxon-name><tp:taxon-name-part taxon-name-part-type="genus" reg="Sinopoda">Sinopoda</tp:taxon-name-part> <tp:taxon-name-part taxon-name-part-type="species" reg="saiyok">saiyok</tp:taxon-name-part></tp:taxon-name></italic> sp. nov., holotype female from Sai Yok District <bold>A</bold> epigyne <bold>B</bold> vulva. Abbreviations: AB anterior bands, <abbrev xmlns:xlink="http://www.w3.org/1999/xlink" xlink:title="fusion bubble" id="ABBRID0ETIAG" xlink:type="simple">FB</abbrev> fusion bubble, <abbrev xmlns:xlink="http://www.w3.org/1999/xlink" xlink:title="fertilization ducts" id="ABBRID0EXIAG" xlink:type="simple">FD</abbrev> fertilization ducts, <abbrev xmlns:xlink="http://www.w3.org/1999/xlink" xlink:title="glandular appendages" xlink:type="simple">GA</abbrev> glandular appendages, <abbrev xmlns:xlink="http://www.w3.org/1999/xlink" xlink:title="lateral lobes" id="ABBRID0E2IAG" xlink:type="simple">LL</abbrev> lateral lobes, <abbrev xmlns:xlink="http://www.w3.org/1999/xlink" xlink:title="lobal septum" id="ABBRID0E6IAG" xlink:type="simple">LS</abbrev> lobal septum, <abbrev xmlns:xlink="http://www.w3.org/1999/xlink" xlink:title="posterior part of internal duct system" id="ABBRID0EDJAG" xlink:type="simple">PP</abbrev> posterior part of internal duct system. Scale bars: 0.5 mm.</p></caption><graphic xmlns:xlink="http://www.w3.org/1999/xlink" xlink:href="zookeys-1012-001-g005.jpg" position="float" orientation="portrait" xlink:type="simple" id="oo_501518.jpg"><uri content-type="original_file" xlink:type="simple">https://binary.pensoft.net/fig/501518</uri></graphic></fig></tp:treatment-sec><tp:treatment-sec sec-type="description" id="SECID0EMJAG"><title>Description.</title><p><bold>Female</bold> (<bold><italic>holotype</italic></bold>, <named-content xmlns:xlink="http://www.w3.org/1999/xlink" content-type="dwc:institutional_code" xlink:type="simple">IZCAS</named-content>-Ar41647) <bold>Measurements</bold>: <abbrev xmlns:xlink="http://www.w3.org/1999/xlink" xlink:title="prosoma length" id="ABBRID0E5JAG" xlink:type="simple">PL</abbrev> 3.28, <abbrev xmlns:xlink="http://www.w3.org/1999/xlink" xlink:title="prosoma width" id="ABBRID0ECKAG" xlink:type="simple">PW</abbrev> 3.24; <abbrev xmlns:xlink="http://www.w3.org/1999/xlink" xlink:title="anterior width of prosoma" id="ABBRID0EGKAG" xlink:type="simple">AW</abbrev> 1.88; <abbrev xmlns:xlink="http://www.w3.org/1999/xlink" xlink:title="opisthosoma length" id="ABBRID0EKKAG" xlink:type="simple">OL</abbrev> 4.24, <abbrev xmlns:xlink="http://www.w3.org/1999/xlink" xlink:title="opisthosoma width" id="ABBRID0EOKAG" xlink:type="simple">OW</abbrev> 2.64. <bold><italic>Eyes</italic></bold>: <abbrev xmlns:xlink="http://www.w3.org/1999/xlink" xlink:title="anterior median eyes" id="ABBRID0EVKAG" xlink:type="simple">AME</abbrev> 0.12, <abbrev xmlns:xlink="http://www.w3.org/1999/xlink" xlink:title="posterior median eyes" id="ABBRID0EZKAG" xlink:type="simple">PME</abbrev> 0.08, <abbrev xmlns:xlink="http://www.w3.org/1999/xlink" xlink:title="anterior lateral eyes" id="ABBRID0E4KAG" xlink:type="simple">ALE</abbrev> 0.14, <abbrev xmlns:xlink="http://www.w3.org/1999/xlink" xlink:title="posterior lateral eyes" id="ABBRID0EBLAG" xlink:type="simple">PLE</abbrev> 0.16, <abbrev xmlns:xlink="http://www.w3.org/1999/xlink" xlink:title="anterior median eyes" id="ABBRID0EFLAG" xlink:type="simple">AME</abbrev>-<abbrev xmlns:xlink="http://www.w3.org/1999/xlink" xlink:title="anterior median eyes" id="ABBRID0EJLAG" xlink:type="simple">AME</abbrev> 0.10, <abbrev xmlns:xlink="http://www.w3.org/1999/xlink" xlink:title="anterior median eyes" id="ABBRID0ENLAG" xlink:type="simple">AME</abbrev>-<abbrev xmlns:xlink="http://www.w3.org/1999/xlink" xlink:title="anterior lateral eyes" id="ABBRID0ERLAG" xlink:type="simple">ALE</abbrev> 0.05, <abbrev xmlns:xlink="http://www.w3.org/1999/xlink" xlink:title="posterior median eyes" id="ABBRID0EVLAG" xlink:type="simple">PME</abbrev>-<abbrev xmlns:xlink="http://www.w3.org/1999/xlink" xlink:title="posterior median eyes" id="ABBRID0EZLAG" xlink:type="simple">PME</abbrev> 0.18, <abbrev xmlns:xlink="http://www.w3.org/1999/xlink" xlink:title="posterior median eyes" id="ABBRID0E4LAG" xlink:type="simple">PME</abbrev>-<abbrev xmlns:xlink="http://www.w3.org/1999/xlink" xlink:title="posterior lateral eyes" id="ABBRID0EBMAG" xlink:type="simple">PLE</abbrev> 0.22, <abbrev xmlns:xlink="http://www.w3.org/1999/xlink" xlink:title="anterior median eyes" id="ABBRID0EFMAG" xlink:type="simple">AME</abbrev>-<abbrev xmlns:xlink="http://www.w3.org/1999/xlink" xlink:title="posterior median eyes" id="ABBRID0EJMAG" xlink:type="simple">PME</abbrev> 0.13, <abbrev xmlns:xlink="http://www.w3.org/1999/xlink" xlink:title="anterior lateral eyes" id="ABBRID0ENMAG" xlink:type="simple">ALE</abbrev>-<abbrev xmlns:xlink="http://www.w3.org/1999/xlink" xlink:title="posterior lateral eyes" id="ABBRID0ERMAG" xlink:type="simple">PLE</abbrev> 0.15, <abbrev xmlns:xlink="http://www.w3.org/1999/xlink" xlink:title="clypeus height" id="ABBRID0EVMAG" xlink:type="simple">CH</abbrev><abbrev xmlns:xlink="http://www.w3.org/1999/xlink" xlink:title="anterior median eyes" id="ABBRID0EZMAG" xlink:type="simple">AME</abbrev> 0.11, <abbrev xmlns:xlink="http://www.w3.org/1999/xlink" xlink:title="clypeus height" id="ABBRID0E4MAG" xlink:type="simple">CH</abbrev><abbrev xmlns:xlink="http://www.w3.org/1999/xlink" xlink:title="anterior lateral eyes" id="ABBRID0EBNAG" xlink:type="simple">ALE</abbrev> 0.15. <bold><italic>Palp</italic></bold>: 4.72 (1.53, 0.44, 1.34, –, 1.41). <bold><italic>Legs</italic></bold>: I 15.04 (4.10, 1.66, 4.16, 3.84, 1.28); II 17.61 (5.06, 1.98, 4.93, 4.23, 1.41); III 15.18 (4.23, 1.73, 4.23, 3.65, 1.34); IV 15.43 (4.42, 1.41, 4.10, 3.97, 1.53). Leg formula: II-IV-III-I. <bold>Spination: <italic>palp</italic></bold>: 131 101 2130 3030. <bold><italic>Legs</italic></bold>: Fe I–IV 323, Pa I–IV 111, Ti I–IV 2026, Mt I–IV 2026. <bold><italic>Chelicerae</italic></bold>: furrow with three anterior teeth, four posterior teeth, and without denticles.</p><p><bold><italic>Copulatory organ</italic></bold>: as in diagnosis. Epigynal field slightly wider than long, with two short anterior bands slightly fused with field, with one fusion bubble medially. The width of the lobal septum is equal to 1/3 the width of the epigynal field. The lobal septum is partly fused to the epigynal field. The anterior part of the internal ducts is discernibly swollen. The glandular appendages are blunt and bent at a right angle, extending laterally in posterior half of internal duct system. Internal duct system fused along whole median line. The posterior part of the internal duct system are miniaturized and narrower than anterior part of internal ducts and with the fertilization ducts arising posterolaterally. Unexpanded, membranous sac between fertilization ducts (Fig. <xref ref-type="fig" rid="F5">5A, B</xref>).</p><p><bold>Coloration in ethanol</bold>: yellowish brown. <bold><italic>Prosoma</italic></bold>: dorsally yellowish brown with fovea and cuticular with a radial, yellowish-brown pattern. Sternum and ventral coxae pale yellowish brown, gnathocoxae deep yellowish brown, labium reddish brown. Chelicerae deep reddish brown. <bold><italic>Legs</italic></bold>: yellowish brown. <bold><italic>Opisthosoma</italic></bold>: including spinnerets, greyish brown to yellowish brown, sparsely covered with brown hairs (Fig. <xref ref-type="fig" rid="F9">9E, F</xref>).</p><p><bold>Male</bold>: unknown.</p></tp:treatment-sec><tp:treatment-sec sec-type="etymology" id="SECID0EVOAG"><title>Etymology.</title><p>The specific name refers to the type locality, Sai Yok District; noun in apposition.</p></tp:treatment-sec><tp:treatment-sec sec-type="distribution" id="SECID0E1OAG"><title>Distribution.</title><p>Known only from the type locality (Fig. <xref ref-type="fig" rid="F10">10</xref>, Thailand, Kanchanaburi).</p></tp:treatment-sec><tp:treatment-sec><!--Section generated to contain objects referenced in tp:taxon-treatment.--><fig id="F9" position="float" orientation="portrait"><object-id xmlns:xlink="http://www.w3.org/1999/xlink" content-type="doi" xlink:type="simple">10.3897/zookeys.1012.59854.figure9</object-id><object-id xmlns:xlink="http://www.w3.org/1999/xlink" content-type="arpha" xlink:type="simple">40A378DB-411B-5672-9FE2-389394F82AB7</object-id><label>Figure 9.</label><caption><p><bold>A, B</bold><italic><tp:taxon-name><tp:taxon-name-part taxon-name-part-type="genus" reg="Sinopoda">S.</tp:taxon-name-part> <tp:taxon-name-part taxon-name-part-type="species" reg="hongruii">hongruii</tp:taxon-name-part></tp:taxon-name></italic> sp. nov. female paratype <bold>C, D</bold><italic><tp:taxon-name><tp:taxon-name-part taxon-name-part-type="genus" reg="Sinopoda">S.</tp:taxon-name-part> <tp:taxon-name-part taxon-name-part-type="species" reg="jiangzhou">jiangzhou</tp:taxon-name-part></tp:taxon-name></italic> sp. nov. female paratype <bold>E, F</bold><italic><tp:taxon-name><tp:taxon-name-part taxon-name-part-type="genus" reg="Sinopoda">S.</tp:taxon-name-part> <tp:taxon-name-part taxon-name-part-type="species" reg="saiyok">saiyok</tp:taxon-name-part></tp:taxon-name></italic> sp. nov. female holotype <bold>G, H</bold><italic><tp:taxon-name><tp:taxon-name-part taxon-name-part-type="genus" reg="Sinopoda">S.</tp:taxon-name-part> <tp:taxon-name-part taxon-name-part-type="species" reg="yanjin">yanjin</tp:taxon-name-part></tp:taxon-name></italic> sp. nov. female holotype <bold>I, J</bold><italic><tp:taxon-name><tp:taxon-name-part taxon-name-part-type="genus" reg="Sinopoda">S.</tp:taxon-name-part> <tp:taxon-name-part taxon-name-part-type="species" reg="yanzi">yanzi</tp:taxon-name-part></tp:taxon-name></italic> sp. nov. female paratype. Scale bars: 2 mm.</p></caption><graphic xmlns:xlink="http://www.w3.org/1999/xlink" xlink:href="zookeys-1012-001-g009.jpg" position="float" orientation="portrait" xlink:type="simple" id="oo_501522.jpg"><uri content-type="original_file" xlink:type="simple">https://binary.pensoft.net/fig/501522</uri></graphic></fig><fig id="F10" position="float" orientation="portrait"><object-id xmlns:xlink="http://www.w3.org/1999/xlink" content-type="doi" xlink:type="simple">10.3897/zookeys.1012.59854.figure10</object-id><object-id xmlns:xlink="http://www.w3.org/1999/xlink" content-type="arpha" xlink:type="simple">2FDCBD3D-31DB-5D8A-8622-E8EC55B9E3D0</object-id><label>Figure 10.</label><caption><p>Locality records for five new species of <italic><tp:taxon-name><tp:taxon-name-part taxon-name-part-type="genus" reg="Sinopoda">Sinopoda</tp:taxon-name-part></tp:taxon-name></italic>: <bold>1</bold><italic><tp:taxon-name><tp:taxon-name-part taxon-name-part-type="genus" reg="Sinopoda">S.</tp:taxon-name-part> <tp:taxon-name-part taxon-name-part-type="species" reg="hongruii">hongruii</tp:taxon-name-part></tp:taxon-name></italic> sp. nov. (Anhui, China) <bold>2</bold><italic><tp:taxon-name><tp:taxon-name-part taxon-name-part-type="genus" reg="Sinopoda">S.</tp:taxon-name-part> <tp:taxon-name-part taxon-name-part-type="species" reg="jiangzhou">jiangzhou</tp:taxon-name-part></tp:taxon-name></italic> sp. nov. (Guangxi, China) <bold>3</bold><italic><tp:taxon-name><tp:taxon-name-part taxon-name-part-type="genus" reg="Sinopoda">S.</tp:taxon-name-part> <tp:taxon-name-part taxon-name-part-type="species" reg="saiyok">saiyok</tp:taxon-name-part></tp:taxon-name></italic> sp. nov. (Kanchanaburi, Thailand) <bold>4</bold><italic><tp:taxon-name><tp:taxon-name-part taxon-name-part-type="genus" reg="Sinopoda">S.</tp:taxon-name-part> <tp:taxon-name-part taxon-name-part-type="species" reg="yanjin">yanjin</tp:taxon-name-part></tp:taxon-name></italic> sp. nov. (Yunnan, China) <bold>5</bold><italic><tp:taxon-name><tp:taxon-name-part taxon-name-part-type="genus" reg="Sinopoda">S.</tp:taxon-name-part> <tp:taxon-name-part taxon-name-part-type="species" reg="yanzi">yanzi</tp:taxon-name-part></tp:taxon-name></italic> sp. nov. (Hunan, China).</p></caption><graphic xmlns:xlink="http://www.w3.org/1999/xlink" xlink:href="zookeys-1012-001-g010.jpg" position="float" orientation="portrait" xlink:type="simple" id="oo_501523.jpg"><uri content-type="original_file" xlink:type="simple">https://binary.pensoft.net/fig/501523</uri></graphic></fig></tp:treatment-sec><ref-list><ref id="B4"><mixed-citation xmlns:xlink="http://www.w3.org/1999/xlink" xlink:type="simple"><person-group><name name-style="western"><surname>Grall</surname><given-names>E</given-names></name><name name-style="western"><surname>Jäger</surname><given-names>P</given-names></name></person-group> (<year>2020</year>) <article-title>Forty-seven new species of <italic><tp:taxon-name><tp:taxon-name-part taxon-name-part-type="genus">Sinopoda</tp:taxon-name-part></tp:taxon-name></italic> from Asia with a considerable extension of the distribution range to the south and description of a new species group (<tp:taxon-name><tp:taxon-name-part taxon-name-part-type="family">Sparassidae</tp:taxon-name-part></tp:taxon-name>: <tp:taxon-name><tp:taxon-name-part taxon-name-part-type="subfamily">Heteropodinae</tp:taxon-name-part></tp:taxon-name>).</article-title><source>Zootaxa</source><volume>4797</volume>(<issue>1</issue>): <fpage>1</fpage>–<lpage>101</lpage>. <ext-link xlink:type="simple" ext-link-type="doi" xlink:href="10.11646/zootaxa.4797.1.1">https://doi.org/10.11646/zootaxa.4797.1.1</ext-link></mixed-citation></ref></ref-list></tp:taxon-treatment>
