# Supplementary material for: Five new Sinopoda species (Araneae, Sparassidae) from China and Thailand
Source: Zookeys. 2021 Jan 26;1012:1–19. doi: 10.3897/zookeys.1012.59854 (PMC7854557; doi:10.3897/zookeys.1012.59854)
Supplement: XML Treatment for Sinopoda yanjin [file zookeys.1012.59854-treatment4.xml]

<!DOCTYPE tp:taxon-treatment
  PUBLIC "-//TaxonX//DTD Taxonomic Treatment Publishing DTD v0 20100105//EN" "tax-treatment-NSO.dtd">
<tp:taxon-treatment xmlns:tp="http://www.plazi.org/taxpub"><tp:treatment-meta><kwd-group><label>Taxon classification</label><kwd><named-content xmlns:xlink="http://www.w3.org/1999/xlink" content-type="kingdom">Animalia</named-content></kwd><kwd><named-content xmlns:xlink="http://www.w3.org/1999/xlink" content-type="order">Araneae</named-content></kwd><kwd><named-content xmlns:xlink="http://www.w3.org/1999/xlink" content-type="family">Sparassidae</named-content></kwd></kwd-group><mixed-citation publication-type="journal"><person-group><name><surname>Wang</surname><given-names>Ziyi</given-names></name><name><surname>Liang</surname><given-names>Wei</given-names></name><name><surname>Li</surname><given-names>Shuqiang</given-names></name></person-group><article-title>Five new <italic><tp:taxon-name><tp:taxon-name-part taxon-name-part-type="genus" reg="Sinopoda">Sinopoda</tp:taxon-name-part></tp:taxon-name></italic> species (<tp:taxon-name><tp:taxon-name-part taxon-name-part-type="order">Araneae</tp:taxon-name-part></tp:taxon-name>, <tp:taxon-name><tp:taxon-name-part taxon-name-part-type="family">Sparassidae</tp:taxon-name-part></tp:taxon-name>) from China and Thailand</article-title><source>Zookeys</source><day>26</day><month>1</month><year>2021</year><volume>1012</volume><fpage>1</fpage><lpage>19</lpage><pub-id pub-id-type="doi">10.3897/zookeys.1012.59854</pub-id></mixed-citation></tp:treatment-meta><tp:nomenclature><tp:taxon-name><object-id xmlns:xlink="http://www.w3.org/1999/xlink" content-type="arpha" xlink:type="simple">3FD2C966-917B-5221-BB44-2BF82B5A0023</object-id>
                <tp:taxon-name-part taxon-name-part-type="genus" reg="Sinopoda">Sinopoda</tp:taxon-name-part>
                <tp:taxon-name-part taxon-name-part-type="species" reg="yanjin">yanjin</tp:taxon-name-part>
                <object-id xmlns:xlink="http://www.w3.org/1999/xlink" content-type="zoobank" xlink:type="simple">http://zoobank.org/85904853-5C78-4507-A8F7-566A075721C8</object-id>
              </tp:taxon-name><tp:taxon-authority>Wang &amp; Li</tp:taxon-authority><tp:taxon-status xmlns:xlink="http://www.w3.org/1999/xlink" xlink:type="simple">sp. nov.</tp:taxon-status><xref ref-type="fig" rid="F6">Figs 6A, B</xref><xref ref-type="fig" rid="F9">, 9G, H</xref><xref ref-type="fig" rid="F10">, 10</xref></tp:nomenclature><tp:treatment-sec sec-type="material" id="SECID0EZQAG"><title>Material examined.</title><p><bold><italic>Holotype</italic></bold> ♀ (<named-content xmlns:xlink="http://www.w3.org/1999/xlink" content-type="dwc:institutional_code" xlink:type="simple">IZCAS</named-content>-Ar41610), China, Yunnan Province, Zhaotong City, Yanjin County, Doushaguan Town, near Xiangshui Cave, unnamed cave; <named-content xmlns:xlink="http://www.w3.org/1999/xlink" content-type="dwc:verbatimCoordinates" xlink:type="simple"><named-content content-type="geo-json" specific-use="{&#34;type&#34;:&#34;Point&#34;,&#34;coordinates&#34;:[104.079860,28.038100]}" id="NCID0EMRAG" xlink:type="simple">28.0381°N, 104.07986°E</named-content></named-content>; 774 m; 15 March 2015; Yunchun Li &amp; Jinchen Liu leg. <bold><italic>Paratypes</italic></bold> 4 ♀ (<named-content xmlns:xlink="http://www.w3.org/1999/xlink" content-type="dwc:institutional_code" xlink:type="simple">IZCAS</named-content>-Ar41611 to <named-content xmlns:xlink="http://www.w3.org/1999/xlink" content-type="dwc:institutional_code" xlink:type="simple">IZCAS</named-content>-Ar41614); China, Yunnan Province, Zhaotong City, Yanjin County, Doushaguan Town, Wuchidao Scenic Area; <named-content xmlns:xlink="http://www.w3.org/1999/xlink" content-type="dwc:verbatimCoordinates" xlink:type="simple"><named-content content-type="geo-json" specific-use="{&#34;type&#34;:&#34;Point&#34;,&#34;coordinates&#34;:[104.115000,28.039800]}" id="NCID0EBSAG" xlink:type="simple">28.0398°N, 104.1150°E</named-content></named-content>; 548 m; 19 Sept. 2020; Ziyi Wang leg.</p></tp:treatment-sec><tp:treatment-sec sec-type="diagnosis" id="SECID0EGSAG"><title>Diagnosis.</title><p>This new species can be separated from other <italic><tp:taxon-name><tp:taxon-name-part taxon-name-part-type="genus" reg="Sinopoda">Sinopoda</tp:taxon-name-part></tp:taxon-name></italic> species by the unique arrow-shaped lobal septum; the internal duct system is conspicuously swollen and broad; the width of the glandular appendages is equal to the width of medial part of the internal ducts (Fig. <xref ref-type="fig" rid="F6">6A, B</xref>).</p><fig id="F6" position="float" orientation="portrait"><object-id xmlns:xlink="http://www.w3.org/1999/xlink" content-type="doi" xlink:type="simple">10.3897/zookeys.1012.59854.figure6</object-id><object-id xmlns:xlink="http://www.w3.org/1999/xlink" content-type="arpha" xlink:type="simple">18E2A3E4-F8BA-5413-892B-FC2045B44215</object-id><label>Figure 6.</label><caption><p><italic><tp:taxon-name><tp:taxon-name-part taxon-name-part-type="genus" reg="Sinopoda">Sinopoda</tp:taxon-name-part> <tp:taxon-name-part taxon-name-part-type="species" reg="yanjin">yanjin</tp:taxon-name-part></tp:taxon-name></italic> sp. nov., holotype female from Yanjin County <bold>A</bold> epigyne <bold>B</bold> vulva. Abbreviations: AB anterior bands, <abbrev xmlns:xlink="http://www.w3.org/1999/xlink" xlink:title="fertilization ducts" id="ABBRID0EOTAG" xlink:type="simple">FD</abbrev> fertilization ducts, <abbrev xmlns:xlink="http://www.w3.org/1999/xlink" xlink:title="glandular appendages" xlink:type="simple">GA</abbrev> glandular appendages, <abbrev xmlns:xlink="http://www.w3.org/1999/xlink" xlink:title="lateral lobes" id="ABBRID0ESTAG" xlink:type="simple">LL</abbrev> lateral lobes, <abbrev xmlns:xlink="http://www.w3.org/1999/xlink" xlink:title="lobal septum" id="ABBRID0EWTAG" xlink:type="simple">LS</abbrev> lobal septum, <abbrev xmlns:xlink="http://www.w3.org/1999/xlink" xlink:title="posterior part of internal duct system" id="ABBRID0E1TAG" xlink:type="simple">PP</abbrev> posterior part of internal duct system, SS slit sensillum. Scale bars: 0.5 mm.</p></caption><graphic xmlns:xlink="http://www.w3.org/1999/xlink" xlink:href="zookeys-1012-001-g006.jpg" position="float" orientation="portrait" xlink:type="simple" id="oo_501519.jpg"><uri content-type="original_file" xlink:type="simple">https://binary.pensoft.net/fig/501519</uri></graphic></fig></tp:treatment-sec><tp:treatment-sec sec-type="description" id="SECID0EDUAG"><title>Description.</title><p><bold>Female</bold> (<bold><italic>holotype</italic></bold>, <named-content xmlns:xlink="http://www.w3.org/1999/xlink" content-type="dwc:institutional_code" xlink:type="simple">IZCAS</named-content>-Ar41610) <bold>Measurements</bold>: <abbrev xmlns:xlink="http://www.w3.org/1999/xlink" xlink:title="prosoma length" id="ABBRID0EVUAG" xlink:type="simple">PL</abbrev> 8.71, <abbrev xmlns:xlink="http://www.w3.org/1999/xlink" xlink:title="prosoma width" id="ABBRID0EZUAG" xlink:type="simple">PW</abbrev> 8.52; <abbrev xmlns:xlink="http://www.w3.org/1999/xlink" xlink:title="anterior width of prosoma" id="ABBRID0E4UAG" xlink:type="simple">AW</abbrev> 4.87; <abbrev xmlns:xlink="http://www.w3.org/1999/xlink" xlink:title="opisthosoma length" id="ABBRID0EBVAG" xlink:type="simple">OL</abbrev> 10.83, <abbrev xmlns:xlink="http://www.w3.org/1999/xlink" xlink:title="opisthosoma width" id="ABBRID0EFVAG" xlink:type="simple">OW</abbrev> 7.24. <bold><italic>Eyes</italic></bold>: <abbrev xmlns:xlink="http://www.w3.org/1999/xlink" xlink:title="anterior median eyes" id="ABBRID0EMVAG" xlink:type="simple">AME</abbrev> 0.34, <abbrev xmlns:xlink="http://www.w3.org/1999/xlink" xlink:title="posterior median eyes" id="ABBRID0EQVAG" xlink:type="simple">PME</abbrev> 0.4, <abbrev xmlns:xlink="http://www.w3.org/1999/xlink" xlink:title="anterior lateral eyes" id="ABBRID0EUVAG" xlink:type="simple">ALE</abbrev> 0.5, <abbrev xmlns:xlink="http://www.w3.org/1999/xlink" xlink:title="posterior lateral eyes" id="ABBRID0EYVAG" xlink:type="simple">PLE</abbrev> 0.48, <abbrev xmlns:xlink="http://www.w3.org/1999/xlink" xlink:title="anterior median eyes" id="ABBRID0E3VAG" xlink:type="simple">AME</abbrev>-<abbrev xmlns:xlink="http://www.w3.org/1999/xlink" xlink:title="anterior median eyes" id="ABBRID0EAWAG" xlink:type="simple">AME</abbrev> 0.3, <abbrev xmlns:xlink="http://www.w3.org/1999/xlink" xlink:title="anterior median eyes" id="ABBRID0EEWAG" xlink:type="simple">AME</abbrev>-<abbrev xmlns:xlink="http://www.w3.org/1999/xlink" xlink:title="anterior lateral eyes" id="ABBRID0EIWAG" xlink:type="simple">ALE</abbrev> 0.36, <abbrev xmlns:xlink="http://www.w3.org/1999/xlink" xlink:title="posterior median eyes" id="ABBRID0EMWAG" xlink:type="simple">PME</abbrev>-<abbrev xmlns:xlink="http://www.w3.org/1999/xlink" xlink:title="posterior median eyes" id="ABBRID0EQWAG" xlink:type="simple">PME</abbrev> 0.48, <abbrev xmlns:xlink="http://www.w3.org/1999/xlink" xlink:title="posterior median eyes" id="ABBRID0EUWAG" xlink:type="simple">PME</abbrev>-<abbrev xmlns:xlink="http://www.w3.org/1999/xlink" xlink:title="posterior lateral eyes" id="ABBRID0EYWAG" xlink:type="simple">PLE</abbrev> 0.72, <abbrev xmlns:xlink="http://www.w3.org/1999/xlink" xlink:title="anterior median eyes" id="ABBRID0E3WAG" xlink:type="simple">AME</abbrev>-<abbrev xmlns:xlink="http://www.w3.org/1999/xlink" xlink:title="posterior median eyes" id="ABBRID0EAXAG" xlink:type="simple">PME</abbrev> 0.58, <abbrev xmlns:xlink="http://www.w3.org/1999/xlink" xlink:title="anterior lateral eyes" id="ABBRID0EEXAG" xlink:type="simple">ALE</abbrev>-<abbrev xmlns:xlink="http://www.w3.org/1999/xlink" xlink:title="posterior lateral eyes" id="ABBRID0EIXAG" xlink:type="simple">PLE</abbrev> 0.64, <abbrev xmlns:xlink="http://www.w3.org/1999/xlink" xlink:title="clypeus height" id="ABBRID0EMXAG" xlink:type="simple">CH</abbrev><abbrev xmlns:xlink="http://www.w3.org/1999/xlink" xlink:title="anterior median eyes" id="ABBRID0EQXAG" xlink:type="simple">AME</abbrev> 0.2, <abbrev xmlns:xlink="http://www.w3.org/1999/xlink" xlink:title="clypeus height" id="ABBRID0EUXAG" xlink:type="simple">CH</abbrev><abbrev xmlns:xlink="http://www.w3.org/1999/xlink" xlink:title="anterior lateral eyes" id="ABBRID0EYXAG" xlink:type="simple">ALE</abbrev> 0.4. <bold><italic>Palp</italic></bold>: 12.16 (3.46, 1.85, 2.62, –, 4.23). <bold><italic>Legs</italic></bold>: I 34.72 (9.67, 3.97, 9.42, 8.46, 3.20); II 37.21 (11.08, 4.23, 10.06, 8.90, 2.94); III 31.59 (9.23, 3.78, 8.78, 6.98, 2.82); IV 34.84 (9.99, 3.71, 8.52, 9.16, 3.46). Leg formula: II-IV-I-III. <bold>Spination: <italic>palp</italic></bold>: 131 101 2120 2030. <bold><italic>Legs</italic></bold>: Fe I–III 323, IV 333, Pa I–IV 101, Ti I–IV 2224, Mt I–III 2024, IV 3034. <bold><italic>Chelicerae</italic></bold>: Furrow with three anterior teeth, four posterior teeth, and 16 denticles.</p><p><bold><italic>Copulatory organ</italic></bold>: as in diagnosis. Epigynal field wider than long, with one long anterior band partly integrated into the field and one slit sensillum on each side, close to the field. The lobal septum is not fused with epigynal field and has a distinct indentation medially. Lateral lobes fused, with median indentation. The anterior part of the internal ducts is wider than the posterior part. The glandular appendages are blunt and wide, extending posteriorly to the posterior half of the internal duct system. The width of the glandular appendages is equal to the width of medial part of the internal ducts. Lateral furrow partly fused, inconspicuous. The posterior part of internal duct system bulging slightly laterally, fertilization ducts arising posteriorly from the posterior part of the internal duct system. Unexpanded membranous sac between fertilization ducts (Fig. <xref ref-type="fig" rid="F6">6A, B</xref>).</p><p><bold>Coloration in ethanol</bold>: brown. <bold><italic>Prosoma</italic></bold>: dorsally reddish brown with distinct radial furrow and fovea, sparsely covered with dark hairs. Labium and gnathocoxae deep reddish brown, with dark margin. Sternum bright yellowish brown, with reddish brown margin. <bold><italic>Legs</italic></bold>: khaki, with distal parts darker, covered with dark hairs. Chelicerae dark reddish brown. <bold><italic>Opisthosoma</italic></bold>: dorsally and ventrally reddish, slightly brownish, with an irregular pattern; ventrally with two longitudinal red lines between epigastric furrow and spinnerets. Spinnerets khaki (Fig. <xref ref-type="fig" rid="F9">9G, H</xref>).</p><p><bold>Male</bold>: unknown.</p></tp:treatment-sec><tp:treatment-sec sec-type="etymology" id="SECID0EMZAG"><title>Etymology.</title><p>The specific name is taken from the type locality, Yanjin County; noun in apposition.</p></tp:treatment-sec><tp:treatment-sec sec-type="distribution" id="SECID0ERZAG"><title>Distribution.</title><p>Known only from the type locality (Fig. <xref ref-type="fig" rid="F10">10</xref>, China, Yunnan).</p></tp:treatment-sec><tp:treatment-sec><!--Section generated to contain objects referenced in tp:taxon-treatment.--><fig id="F9" position="float" orientation="portrait"><object-id xmlns:xlink="http://www.w3.org/1999/xlink" content-type="doi" xlink:type="simple">10.3897/zookeys.1012.59854.figure9</object-id><object-id xmlns:xlink="http://www.w3.org/1999/xlink" content-type="arpha" xlink:type="simple">40A378DB-411B-5672-9FE2-389394F82AB7</object-id><label>Figure 9.</label><caption><p><bold>A, B</bold><italic><tp:taxon-name><tp:taxon-name-part taxon-name-part-type="genus" reg="Sinopoda">S.</tp:taxon-name-part> <tp:taxon-name-part taxon-name-part-type="species" reg="hongruii">hongruii</tp:taxon-name-part></tp:taxon-name></italic> sp. nov. female paratype <bold>C, D</bold><italic><tp:taxon-name><tp:taxon-name-part taxon-name-part-type="genus" reg="Sinopoda">S.</tp:taxon-name-part> <tp:taxon-name-part taxon-name-part-type="species" reg="jiangzhou">jiangzhou</tp:taxon-name-part></tp:taxon-name></italic> sp. nov. female paratype <bold>E, F</bold><italic><tp:taxon-name><tp:taxon-name-part taxon-name-part-type="genus" reg="Sinopoda">S.</tp:taxon-name-part> <tp:taxon-name-part taxon-name-part-type="species" reg="saiyok">saiyok</tp:taxon-name-part></tp:taxon-name></italic> sp. nov. female holotype <bold>G, H</bold><italic><tp:taxon-name><tp:taxon-name-part taxon-name-part-type="genus" reg="Sinopoda">S.</tp:taxon-name-part> <tp:taxon-name-part taxon-name-part-type="species" reg="yanjin">yanjin</tp:taxon-name-part></tp:taxon-name></italic> sp. nov. female holotype <bold>I, J</bold><italic><tp:taxon-name><tp:taxon-name-part taxon-name-part-type="genus" reg="Sinopoda">S.</tp:taxon-name-part> <tp:taxon-name-part taxon-name-part-type="species" reg="yanzi">yanzi</tp:taxon-name-part></tp:taxon-name></italic> sp. nov. female paratype. Scale bars: 2 mm.</p></caption><graphic xmlns:xlink="http://www.w3.org/1999/xlink" xlink:href="zookeys-1012-001-g009.jpg" position="float" orientation="portrait" xlink:type="simple" id="oo_501522.jpg"><uri content-type="original_file" xlink:type="simple">https://binary.pensoft.net/fig/501522</uri></graphic></fig><fig id="F10" position="float" orientation="portrait"><object-id xmlns:xlink="http://www.w3.org/1999/xlink" content-type="doi" xlink:type="simple">10.3897/zookeys.1012.59854.figure10</object-id><object-id xmlns:xlink="http://www.w3.org/1999/xlink" content-type="arpha" xlink:type="simple">2FDCBD3D-31DB-5D8A-8622-E8EC55B9E3D0</object-id><label>Figure 10.</label><caption><p>Locality records for five new species of <italic><tp:taxon-name><tp:taxon-name-part taxon-name-part-type="genus" reg="Sinopoda">Sinopoda</tp:taxon-name-part></tp:taxon-name></italic>: <bold>1</bold><italic><tp:taxon-name><tp:taxon-name-part taxon-name-part-type="genus" reg="Sinopoda">S.</tp:taxon-name-part> <tp:taxon-name-part taxon-name-part-type="species" reg="hongruii">hongruii</tp:taxon-name-part></tp:taxon-name></italic> sp. nov. (Anhui, China) <bold>2</bold><italic><tp:taxon-name><tp:taxon-name-part taxon-name-part-type="genus" reg="Sinopoda">S.</tp:taxon-name-part> <tp:taxon-name-part taxon-name-part-type="species" reg="jiangzhou">jiangzhou</tp:taxon-name-part></tp:taxon-name></italic> sp. nov. (Guangxi, China) <bold>3</bold><italic><tp:taxon-name><tp:taxon-name-part taxon-name-part-type="genus" reg="Sinopoda">S.</tp:taxon-name-part> <tp:taxon-name-part taxon-name-part-type="species" reg="saiyok">saiyok</tp:taxon-name-part></tp:taxon-name></italic> sp. nov. (Kanchanaburi, Thailand) <bold>4</bold><italic><tp:taxon-name><tp:taxon-name-part taxon-name-part-type="genus" reg="Sinopoda">S.</tp:taxon-name-part> <tp:taxon-name-part taxon-name-part-type="species" reg="yanjin">yanjin</tp:taxon-name-part></tp:taxon-name></italic> sp. nov. (Yunnan, China) <bold>5</bold><italic><tp:taxon-name><tp:taxon-name-part taxon-name-part-type="genus" reg="Sinopoda">S.</tp:taxon-name-part> <tp:taxon-name-part taxon-name-part-type="species" reg="yanzi">yanzi</tp:taxon-name-part></tp:taxon-name></italic> sp. nov. (Hunan, China).</p></caption><graphic xmlns:xlink="http://www.w3.org/1999/xlink" xlink:href="zookeys-1012-001-g010.jpg" position="float" orientation="portrait" xlink:type="simple" id="oo_501523.jpg"><uri content-type="original_file" xlink:type="simple">https://binary.pensoft.net/fig/501523</uri></graphic></fig></tp:treatment-sec></tp:taxon-treatment>
