# Supplementary material for: Five new Sinopoda species (Araneae, Sparassidae) from China and Thailand
Source: Zookeys. 2021 Jan 26;1012:1–19. doi: 10.3897/zookeys.1012.59854 (PMC7854557; doi:10.3897/zookeys.1012.59854)
Supplement: XML Treatment for Sinopoda yanzi [file zookeys.1012.59854-treatment5.xml]

<!DOCTYPE tp:taxon-treatment
  PUBLIC "-//TaxonX//DTD Taxonomic Treatment Publishing DTD v0 20100105//EN" "tax-treatment-NSO.dtd">
<tp:taxon-treatment xmlns:tp="http://www.plazi.org/taxpub"><tp:treatment-meta><kwd-group><label>Taxon classification</label><kwd><named-content xmlns:xlink="http://www.w3.org/1999/xlink" content-type="kingdom">Animalia</named-content></kwd><kwd><named-content xmlns:xlink="http://www.w3.org/1999/xlink" content-type="order">Araneae</named-content></kwd><kwd><named-content xmlns:xlink="http://www.w3.org/1999/xlink" content-type="family">Sparassidae</named-content></kwd></kwd-group><mixed-citation publication-type="journal"><person-group><name><surname>Wang</surname><given-names>Ziyi</given-names></name><name><surname>Liang</surname><given-names>Wei</given-names></name><name><surname>Li</surname><given-names>Shuqiang</given-names></name></person-group><article-title>Five new <italic><tp:taxon-name><tp:taxon-name-part taxon-name-part-type="genus" reg="Sinopoda">Sinopoda</tp:taxon-name-part></tp:taxon-name></italic> species (<tp:taxon-name><tp:taxon-name-part taxon-name-part-type="order">Araneae</tp:taxon-name-part></tp:taxon-name>, <tp:taxon-name><tp:taxon-name-part taxon-name-part-type="family">Sparassidae</tp:taxon-name-part></tp:taxon-name>) from China and Thailand</article-title><source>Zookeys</source><day>26</day><month>1</month><year>2021</year><volume>1012</volume><fpage>1</fpage><lpage>19</lpage><pub-id pub-id-type="doi">10.3897/zookeys.1012.59854</pub-id></mixed-citation></tp:treatment-meta><tp:nomenclature><tp:taxon-name><object-id xmlns:xlink="http://www.w3.org/1999/xlink" content-type="arpha" xlink:type="simple">E5F76E98-79BB-510D-9242-DCA792DFBAB4</object-id>
                <tp:taxon-name-part taxon-name-part-type="genus" reg="Sinopoda">Sinopoda</tp:taxon-name-part>
                <tp:taxon-name-part taxon-name-part-type="species" reg="yanzi">yanzi</tp:taxon-name-part>
                <object-id xmlns:xlink="http://www.w3.org/1999/xlink" content-type="zoobank" xlink:type="simple">http://zoobank.org/4D942E8A-5EC2-4FE9-BB10-005EF4F8ADAB</object-id>
              </tp:taxon-name><tp:taxon-authority>Wang &amp; Li</tp:taxon-authority><tp:taxon-status xmlns:xlink="http://www.w3.org/1999/xlink" xlink:type="simple">sp. nov.</tp:taxon-status><xref ref-type="fig" rid="F7">Figures 7A–F</xref><xref ref-type="fig" rid="F8">, 8A, B</xref><xref ref-type="fig" rid="F9">, 9I, J</xref><xref ref-type="fig" rid="F10">, 10</xref></tp:nomenclature><tp:treatment-sec sec-type="material" id="SECID0EU2AG"><title>Material examined.</title><p><bold><italic>Holotype</italic></bold> ♂ (<named-content xmlns:xlink="http://www.w3.org/1999/xlink" content-type="dwc:institutional_code" xlink:type="simple">IZCAS</named-content>-Ar41615), China, Hunan Province, Huaihua City, Chenxi County, Huomachong Town, Yanzi Cave; <named-content xmlns:xlink="http://www.w3.org/1999/xlink" content-type="dwc:verbatimCoordinates" xlink:type="simple"><named-content content-type="geo-json" specific-use="{&#34;type&#34;:&#34;Point&#34;,&#34;coordinates&#34;:[110.260500,27.854500]}" id="NCID0EH3AG" xlink:type="simple">27.8545°N, 110.2605°E</named-content></named-content>; 408 m; 6 Sept. 2019, Ziyi Wang &amp; Zhigang Chen leg. <bold><italic>Paratype</italic></bold> 1 ♀ (<named-content xmlns:xlink="http://www.w3.org/1999/xlink" content-type="dwc:institutional_code" xlink:type="simple">IZCAS</named-content>-Ar41627), same data as holotype, but 18 Mar. 2016; Yulong Li &amp; Zhigang Chen leg. 1 ♀ (<named-content xmlns:xlink="http://www.w3.org/1999/xlink" content-type="dwc:institutional_code" xlink:type="simple">IZCAS</named-content>-Ar41628), same data as holotype, 6 Sept. 2019; Ziyi Wang &amp; Zhigang Chen leg.</p></tp:treatment-sec><tp:treatment-sec sec-type="diagnosis" id="SECID0EZ3AG"><title>Diagnosis.</title><p>The male of this new species is similar to <italic><tp:taxon-name><tp:taxon-name-part taxon-name-part-type="genus" reg="Sinopoda">Sinopoda</tp:taxon-name-part> <tp:taxon-name-part taxon-name-part-type="species" reg="tumefacta">tumefacta</tp:taxon-name-part></tp:taxon-name></italic> Zhong, Jäger, Chen &amp; Liu (<xref ref-type="bibr" rid="B13">Zhong et al. 2019</xref>: 69, figs 53A–E, 54A–F, 55A–D) in the shape of conductor, but it can be distinguished by the following: the <abbrev xmlns:xlink="http://www.w3.org/1999/xlink" xlink:title="dorsal branch of RTA" id="ABBRID0EO4AG" xlink:type="simple">dRTA</abbrev> is sharp, short, and triangular, while the <abbrev xmlns:xlink="http://www.w3.org/1999/xlink" xlink:title="dorsal branch of RTA" id="ABBRID0ES4AG" xlink:type="simple">dRTA</abbrev> is long and an irregular-quadrilateral in <italic><tp:taxon-name><tp:taxon-name-part taxon-name-part-type="genus" reg="Sinopoda">S.</tp:taxon-name-part> <tp:taxon-name-part taxon-name-part-type="species" reg="tumefacta">tumefacta</tp:taxon-name-part></tp:taxon-name></italic>; the <abbrev xmlns:xlink="http://www.w3.org/1999/xlink" xlink:title="ventral branch RTA" id="ABBRID0EB5AG" xlink:type="simple">vRTA</abbrev> is smooth in ventral view (Fig. <xref ref-type="fig" rid="F7">7A–D</xref>), while the <abbrev xmlns:xlink="http://www.w3.org/1999/xlink" xlink:title="ventral branch RTA" id="ABBRID0EJ5AG" xlink:type="simple">vRTA</abbrev> is concave in ventral view in <italic><tp:taxon-name><tp:taxon-name-part taxon-name-part-type="genus" reg="Sinopoda">S.</tp:taxon-name-part> <tp:taxon-name-part taxon-name-part-type="species" reg="tumefacta">tumefacta</tp:taxon-name-part></tp:taxon-name></italic>. The female of this new species is similar to <italic><tp:taxon-name><tp:taxon-name-part taxon-name-part-type="genus" reg="Sinopoda">S.</tp:taxon-name-part> <tp:taxon-name-part taxon-name-part-type="species" reg="dehiscens">dehiscens</tp:taxon-name-part></tp:taxon-name></italic> Zhong, Jäger, Chen &amp; Liu, 2019 (<xref ref-type="bibr" rid="B13">Zhong et al. 2019</xref>: 28, figs 20A, B, 21A–D) in having an analogous lobal septum and lateral lobes, but it can be separated by the following: the middle part of lateral lobes has a downward protrusion but there is no protrusion in <italic><tp:taxon-name><tp:taxon-name-part taxon-name-part-type="genus" reg="Sinopoda">S.</tp:taxon-name-part> <tp:taxon-name-part taxon-name-part-type="species" reg="dehiscens">dehiscens</tp:taxon-name-part></tp:taxon-name></italic>; the anterior part of the internal ducts is not fused with the median line, while in <italic><tp:taxon-name><tp:taxon-name-part taxon-name-part-type="genus" reg="Sinopoda">S.</tp:taxon-name-part> <tp:taxon-name-part taxon-name-part-type="species" reg="dehiscens">dehiscens</tp:taxon-name-part></tp:taxon-name></italic> the ducts are distinctly divided; the glandular appendages are wider than the posterior parts of the internal duct system in this new species, but the glandular appendages are as wide as the posterior parts of internal duct system in <italic><tp:taxon-name><tp:taxon-name-part taxon-name-part-type="genus" reg="Sinopoda">S.</tp:taxon-name-part> <tp:taxon-name-part taxon-name-part-type="species" reg="dehiscens">dehiscens</tp:taxon-name-part></tp:taxon-name></italic>; the posterior parts of internal duct system are swollen and slightly divided, while they are distinctly separated posterolaterally in <italic><tp:taxon-name><tp:taxon-name-part taxon-name-part-type="genus" reg="Sinopoda">S.</tp:taxon-name-part> <tp:taxon-name-part taxon-name-part-type="species" reg="dehiscens">dehiscens</tp:taxon-name-part></tp:taxon-name></italic>; this new species has fusion bubbles medially on the lobal septum, but <italic><tp:taxon-name><tp:taxon-name-part taxon-name-part-type="genus" reg="Sinopoda">S.</tp:taxon-name-part> <tp:taxon-name-part taxon-name-part-type="species" reg="dehiscens">dehiscens</tp:taxon-name-part></tp:taxon-name></italic> has no fusion bubble (Fig. <xref ref-type="fig" rid="F8">8A, B</xref>).</p><fig id="F7" position="float" orientation="portrait"><object-id xmlns:xlink="http://www.w3.org/1999/xlink" content-type="doi" xlink:type="simple">10.3897/zookeys.1012.59854.figure7</object-id><object-id xmlns:xlink="http://www.w3.org/1999/xlink" content-type="arpha" xlink:type="simple">6A496E06-4AA9-5162-806D-22C38EE2039F</object-id><label>Figure 7.</label><caption><p><italic><tp:taxon-name><tp:taxon-name-part taxon-name-part-type="genus" reg="Sinopoda">Sinopoda</tp:taxon-name-part> <tp:taxon-name-part taxon-name-part-type="species" reg="yanzi">yanzi</tp:taxon-name-part></tp:taxon-name></italic> sp. nov., holotype male from Yanzi Cave <bold>A–C</bold> left palp (<bold>A</bold> prolateral <bold>B</bold> ventral <bold>C</bold> retrolateral) <bold>D</bold> retrolateral view of <abbrev xmlns:xlink="http://www.w3.org/1999/xlink" xlink:title="retrolateral tibial apophysis" id="ABBRID0E6BBG" xlink:type="simple">RTA</abbrev><bold>E, F</bold> habitus (<bold>E</bold> dorsal <bold>F</bold> ventral). Abbreviations: C conductor, <abbrev xmlns:xlink="http://www.w3.org/1999/xlink" xlink:title="dorsal branch of RTA" id="ABBRID0EJCBG" xlink:type="simple">dRTA</abbrev> dorsal branch of retrolateral tibial apophysis, E embolus, <abbrev xmlns:xlink="http://www.w3.org/1999/xlink" xlink:title="embolic apophysis" id="ABBRID0ENCBG" xlink:type="simple">EA</abbrev> embolic apophysis, <abbrev xmlns:xlink="http://www.w3.org/1999/xlink" xlink:title="spermophor" id="ABBRID0ERCBG" xlink:type="simple">SP</abbrev> spermophor, T tegulum, <abbrev xmlns:xlink="http://www.w3.org/1999/xlink" xlink:title="ventral branch RTA" id="ABBRID0EVCBG" xlink:type="simple">vRTA</abbrev> ventral branch of retrolateral tibial apophysis. Scale bars: 0.5 mm (<bold>A–D</bold>); 2 mm (<bold>E, F</bold>).</p></caption><graphic xmlns:xlink="http://www.w3.org/1999/xlink" xlink:href="zookeys-1012-001-g007.jpg" position="float" orientation="portrait" xlink:type="simple" id="oo_501520.jpg"><uri content-type="original_file" xlink:type="simple">https://binary.pensoft.net/fig/501520</uri></graphic></fig><fig id="F8" position="float" orientation="portrait"><object-id xmlns:xlink="http://www.w3.org/1999/xlink" content-type="doi" xlink:type="simple">10.3897/zookeys.1012.59854.figure8</object-id><object-id xmlns:xlink="http://www.w3.org/1999/xlink" content-type="arpha" xlink:type="simple">17C4FAF1-8C49-5070-A842-FE6CD40A52B5</object-id><label>Figure 8.</label><caption><p><italic><tp:taxon-name><tp:taxon-name-part taxon-name-part-type="genus" reg="Sinopoda">Sinopoda</tp:taxon-name-part> <tp:taxon-name-part taxon-name-part-type="species" reg="yanzi">yanzi</tp:taxon-name-part></tp:taxon-name></italic> sp. nov., paratype female from Yanzi Cave <bold>A</bold> epigyne <bold>B</bold> vulva. Abbreviations: AB anterior bands, <abbrev xmlns:xlink="http://www.w3.org/1999/xlink" xlink:title="fusion bubble" id="ABBRID0EZDBG" xlink:type="simple">FB</abbrev> fusion bubble, <abbrev xmlns:xlink="http://www.w3.org/1999/xlink" xlink:title="fertilization ducts" id="ABBRID0E4DBG" xlink:type="simple">FD</abbrev> fertilization duct, <abbrev xmlns:xlink="http://www.w3.org/1999/xlink" xlink:title="glandular appendages" xlink:type="simple">GA</abbrev> glandular appendages, <abbrev xmlns:xlink="http://www.w3.org/1999/xlink" xlink:title="lateral lobes" id="ABBRID0EBEBG" xlink:type="simple">LL</abbrev> lateral lobes, <abbrev xmlns:xlink="http://www.w3.org/1999/xlink" xlink:title="lobal septum" id="ABBRID0EFEBG" xlink:type="simple">LS</abbrev> lobal septum, MS membranous sac, <abbrev xmlns:xlink="http://www.w3.org/1999/xlink" xlink:title="posterior part of internal duct system" id="ABBRID0EJEBG" xlink:type="simple">PP</abbrev> posterior part of internal duct system, SS slit sensillum. Scale bars: 0.5 mm.</p></caption><graphic xmlns:xlink="http://www.w3.org/1999/xlink" xlink:href="zookeys-1012-001-g008.jpg" position="float" orientation="portrait" xlink:type="simple" id="oo_501521.jpg"><uri content-type="original_file" xlink:type="simple">https://binary.pensoft.net/fig/501521</uri></graphic></fig></tp:treatment-sec><tp:treatment-sec sec-type="description" id="SECID0ESEBG"><title>Description.</title><p><bold>Male</bold> (<bold><italic>holotype</italic></bold>, <named-content xmlns:xlink="http://www.w3.org/1999/xlink" content-type="dwc:institutional_code" xlink:type="simple">IZCAS</named-content>-Ar41615) <bold>Measurements</bold>: <abbrev xmlns:xlink="http://www.w3.org/1999/xlink" xlink:title="prosoma length" id="ABBRID0EEFBG" xlink:type="simple">PL</abbrev> 5.44, <abbrev xmlns:xlink="http://www.w3.org/1999/xlink" xlink:title="prosoma width" id="ABBRID0EIFBG" xlink:type="simple">PW</abbrev> 4.87; <abbrev xmlns:xlink="http://www.w3.org/1999/xlink" xlink:title="anterior width of prosoma" id="ABBRID0EMFBG" xlink:type="simple">AW</abbrev> 2.88; <abbrev xmlns:xlink="http://www.w3.org/1999/xlink" xlink:title="opisthosoma length" id="ABBRID0EQFBG" xlink:type="simple">OL</abbrev> 6.08, <abbrev xmlns:xlink="http://www.w3.org/1999/xlink" xlink:title="opisthosoma width" id="ABBRID0EUFBG" xlink:type="simple">OW</abbrev> 3.91. <bold><italic>Eyes</italic></bold>: <abbrev xmlns:xlink="http://www.w3.org/1999/xlink" xlink:title="anterior median eyes" id="ABBRID0E2FBG" xlink:type="simple">AME</abbrev> 0.18, <abbrev xmlns:xlink="http://www.w3.org/1999/xlink" xlink:title="posterior median eyes" id="ABBRID0E6FBG" xlink:type="simple">PME</abbrev> 0.26, <abbrev xmlns:xlink="http://www.w3.org/1999/xlink" xlink:title="anterior lateral eyes" id="ABBRID0EDGBG" xlink:type="simple">ALE</abbrev> 0.3, <abbrev xmlns:xlink="http://www.w3.org/1999/xlink" xlink:title="posterior lateral eyes" id="ABBRID0EHGBG" xlink:type="simple">PLE</abbrev> 0.32, <abbrev xmlns:xlink="http://www.w3.org/1999/xlink" xlink:title="anterior median eyes" id="ABBRID0ELGBG" xlink:type="simple">AME</abbrev>-<abbrev xmlns:xlink="http://www.w3.org/1999/xlink" xlink:title="anterior median eyes" id="ABBRID0EPGBG" xlink:type="simple">AME</abbrev> 0.24, <abbrev xmlns:xlink="http://www.w3.org/1999/xlink" xlink:title="anterior median eyes" id="ABBRID0ETGBG" xlink:type="simple">AME</abbrev>-<abbrev xmlns:xlink="http://www.w3.org/1999/xlink" xlink:title="anterior lateral eyes" id="ABBRID0EXGBG" xlink:type="simple">ALE</abbrev> 0.04, <abbrev xmlns:xlink="http://www.w3.org/1999/xlink" xlink:title="posterior median eyes" id="ABBRID0E2GBG" xlink:type="simple">PME</abbrev>-<abbrev xmlns:xlink="http://www.w3.org/1999/xlink" xlink:title="posterior median eyes" id="ABBRID0E6GBG" xlink:type="simple">PME</abbrev> 0.3, <abbrev xmlns:xlink="http://www.w3.org/1999/xlink" xlink:title="posterior median eyes" id="ABBRID0EDHBG" xlink:type="simple">PME</abbrev>-<abbrev xmlns:xlink="http://www.w3.org/1999/xlink" xlink:title="posterior lateral eyes" id="ABBRID0EHHBG" xlink:type="simple">PLE</abbrev> 0.34, <abbrev xmlns:xlink="http://www.w3.org/1999/xlink" xlink:title="anterior median eyes" id="ABBRID0ELHBG" xlink:type="simple">AME</abbrev>-<abbrev xmlns:xlink="http://www.w3.org/1999/xlink" xlink:title="posterior median eyes" id="ABBRID0EPHBG" xlink:type="simple">PME</abbrev> 0.4, <abbrev xmlns:xlink="http://www.w3.org/1999/xlink" xlink:title="anterior lateral eyes" id="ABBRID0ETHBG" xlink:type="simple">ALE</abbrev>-<abbrev xmlns:xlink="http://www.w3.org/1999/xlink" xlink:title="posterior lateral eyes" id="ABBRID0EXHBG" xlink:type="simple">PLE</abbrev> 0.28, <abbrev xmlns:xlink="http://www.w3.org/1999/xlink" xlink:title="clypeus height" id="ABBRID0E2HBG" xlink:type="simple">CH</abbrev><abbrev xmlns:xlink="http://www.w3.org/1999/xlink" xlink:title="anterior median eyes" id="ABBRID0E6HBG" xlink:type="simple">AME</abbrev> 0.2, <abbrev xmlns:xlink="http://www.w3.org/1999/xlink" xlink:title="clypeus height" id="ABBRID0EDIBG" xlink:type="simple">CH</abbrev><abbrev xmlns:xlink="http://www.w3.org/1999/xlink" xlink:title="anterior lateral eyes" id="ABBRID0EHIBG" xlink:type="simple">ALE</abbrev> 0.28. <bold><italic>Palp</italic></bold>: 8.12 (2.69, 1.02, 1.66, –, 2.75). <bold><italic>Legs</italic></bold>: I 25.11 (7.05, 1.92, 7.37, 6.66, 2.11); II 28.44 (8.14, 2.05, 8.07, 7.69, 2.49); III 22.42 (6.73, 1.98, 6.34, 5.32, 2.05); IV 24.01 (6.6, 1.79, 6.6, 6.85, 2.17). Leg formula: II-I-IV-III. <bold>Spination: <italic>palp</italic></bold>: 131 101 – 3010. <bold><italic>Legs</italic></bold>: Fe 323, IV 123, Pa 101, Ti I and II 1318, III and IV 1216, Mt 1014, III 2024, IV 2026. <bold><italic>Chelicerae</italic></bold>: furrow with three anterior teeth, four posterior teeth, and six denticles.</p><p><bold><italic>Palp</italic></bold>: as in diagnosis. Cymbium almost twice as long as tibia. Embolus arising from tegulum in nearly the 5-o’clock-position. Embolic tip slightly longer than the embolic apophysis. Conductor arising from tegulum at the 1-o’clock-position, elongated flake with distal part flat. Tegulum covers medial part of embolus. Spermophor distinctly S-shaped. <abbrev xmlns:xlink="http://www.w3.org/1999/xlink" xlink:title="retrolateral tibial apophysis" id="ABBRID0ECJBG" xlink:type="simple">RTA</abbrev> arising from anterior part of tibia (Fig. <xref ref-type="fig" rid="F7">7B</xref>).</p><p><bold>Coloration in ethanol</bold>: yellowish brown. <bold><italic>Prosoma</italic></bold>: dorsally yellowish brown with distinct fovea and radial furrow, covered with dark hairs. Labium and sternum yellowish brown. Chelicerae deep reddish brown. <bold><italic>Legs</italic></bold>: yellowish brown. <bold><italic>Opisthosoma</italic></bold>: dorsally dark reddish brown, covered with dark hairs, with bright bands in anterior part; ventrally yellowish brown with bright band on both sides of central axis. Spinnerets yellowish brown (Fig. <xref ref-type="fig" rid="F7">7E, F</xref>).</p><p><bold>Female</bold> (<bold><italic>paratype</italic></bold>, <named-content xmlns:xlink="http://www.w3.org/1999/xlink" content-type="dwc:institutional_code" xlink:type="simple">IZCAS</named-content>-Ar41627) <bold>Measurements</bold>: <abbrev xmlns:xlink="http://www.w3.org/1999/xlink" xlink:title="prosoma length" id="ABBRID0EJKBG" xlink:type="simple">PL</abbrev> 5.83, <abbrev xmlns:xlink="http://www.w3.org/1999/xlink" xlink:title="prosoma width" id="ABBRID0ENKBG" xlink:type="simple">PW</abbrev> 5.32; <abbrev xmlns:xlink="http://www.w3.org/1999/xlink" xlink:title="anterior width of prosoma" id="ABBRID0ERKBG" xlink:type="simple">AW</abbrev> 3.46; <abbrev xmlns:xlink="http://www.w3.org/1999/xlink" xlink:title="opisthosoma length" id="ABBRID0EVKBG" xlink:type="simple">OL</abbrev> 7.05, <abbrev xmlns:xlink="http://www.w3.org/1999/xlink" xlink:title="opisthosoma width" id="ABBRID0EZKBG" xlink:type="simple">OW</abbrev> 4.55. <bold><italic>Eyes</italic></bold>: <abbrev xmlns:xlink="http://www.w3.org/1999/xlink" xlink:title="anterior median eyes" id="ABBRID0EALBG" xlink:type="simple">AME</abbrev> 0.2, <abbrev xmlns:xlink="http://www.w3.org/1999/xlink" xlink:title="posterior median eyes" id="ABBRID0EELBG" xlink:type="simple">PME</abbrev> 0.22, <abbrev xmlns:xlink="http://www.w3.org/1999/xlink" xlink:title="anterior lateral eyes" id="ABBRID0EILBG" xlink:type="simple">ALE</abbrev> 0.3, <abbrev xmlns:xlink="http://www.w3.org/1999/xlink" xlink:title="posterior lateral eyes" id="ABBRID0EMLBG" xlink:type="simple">PLE</abbrev> 0.32, <abbrev xmlns:xlink="http://www.w3.org/1999/xlink" xlink:title="anterior median eyes" id="ABBRID0EQLBG" xlink:type="simple">AME</abbrev>-<abbrev xmlns:xlink="http://www.w3.org/1999/xlink" xlink:title="anterior median eyes" id="ABBRID0EULBG" xlink:type="simple">AME</abbrev> 0.22, <abbrev xmlns:xlink="http://www.w3.org/1999/xlink" xlink:title="anterior median eyes" id="ABBRID0EYLBG" xlink:type="simple">AME</abbrev>-<abbrev xmlns:xlink="http://www.w3.org/1999/xlink" xlink:title="anterior lateral eyes" id="ABBRID0E3LBG" xlink:type="simple">ALE</abbrev> 0.3, <abbrev xmlns:xlink="http://www.w3.org/1999/xlink" xlink:title="posterior median eyes" id="ABBRID0EAMBG" xlink:type="simple">PME</abbrev>-<abbrev xmlns:xlink="http://www.w3.org/1999/xlink" xlink:title="posterior median eyes" id="ABBRID0EEMBG" xlink:type="simple">PME</abbrev> 0.4, <abbrev xmlns:xlink="http://www.w3.org/1999/xlink" xlink:title="posterior median eyes" id="ABBRID0EIMBG" xlink:type="simple">PME</abbrev>-<abbrev xmlns:xlink="http://www.w3.org/1999/xlink" xlink:title="posterior lateral eyes" id="ABBRID0EMMBG" xlink:type="simple">PLE</abbrev> 0.48, <abbrev xmlns:xlink="http://www.w3.org/1999/xlink" xlink:title="anterior median eyes" id="ABBRID0EQMBG" xlink:type="simple">AME</abbrev>-<abbrev xmlns:xlink="http://www.w3.org/1999/xlink" xlink:title="posterior median eyes" id="ABBRID0EUMBG" xlink:type="simple">PME</abbrev> 0.32, <abbrev xmlns:xlink="http://www.w3.org/1999/xlink" xlink:title="anterior lateral eyes" id="ABBRID0EYMBG" xlink:type="simple">ALE</abbrev>-<abbrev xmlns:xlink="http://www.w3.org/1999/xlink" xlink:title="posterior lateral eyes" id="ABBRID0E3MBG" xlink:type="simple">PLE</abbrev> 0.1, <abbrev xmlns:xlink="http://www.w3.org/1999/xlink" xlink:title="clypeus height" id="ABBRID0EANBG" xlink:type="simple">CH</abbrev><abbrev xmlns:xlink="http://www.w3.org/1999/xlink" xlink:title="anterior median eyes" id="ABBRID0EENBG" xlink:type="simple">AME</abbrev> 0.12, <abbrev xmlns:xlink="http://www.w3.org/1999/xlink" xlink:title="clypeus height" id="ABBRID0EINBG" xlink:type="simple">CH</abbrev><abbrev xmlns:xlink="http://www.w3.org/1999/xlink" xlink:title="anterior lateral eyes" id="ABBRID0EMNBG" xlink:type="simple">ALE</abbrev> 0.24. <bold><italic>Palp</italic></bold>: 8.62 (2.49, 1.02, 1.85, –, 3.26). <bold><italic>Legs</italic></bold>: I 21.25 (6.08, 2.56, 5.76, 4.93, 1.92); II 22.73 (6.73, 2.75, 6.21, 5.12, 1.92); III 20.16 (6.15, 2.43, 5.12, 4.8, 1.66); IV 21.65 (6.6, 2.24, 5.51, 5.25, 2.05). Leg formula: II-IV-I-III. <bold>Spination: <italic>palp</italic></bold>: 131 101 213 3030. <bold><italic>Legs</italic></bold>: Fe I and II 323, III 333, IV 133, Pa 101, IV 000, Ti I and II 1018, III 2026, IV 2126, Mt 1014, IV 3034. <bold><italic>Chelicerae</italic></bold>: furrow with three anterior teeth, four posterior teeth, and 28 denticles.</p><p><bold><italic>Copulatory organ</italic></bold>: as in diagnosis. Epigynal field wider than long, with one short anterior band partly integrated with the field and one slit sensillum on each side close to the field. Lateral lobes fused, concave medially. Anterior and posterior part of internal ducts not fused along median line. Glandular appendages extending laterally in anterior half of internal duct system. Posterior part of internal duct system swollen, fertilization ducts arising posteriorly. Unexpanded membranous sac between fertilization ducts (Fig. <xref ref-type="fig" rid="F8">8A, B</xref>).</p><p><bold>Coloration in ethanol</bold>: as in male, but dorsal prosoma yellowish brown, and posterior part with a bright band (Fig. <xref ref-type="fig" rid="F9">9I, J</xref>).</p><fig id="F9" position="float" orientation="portrait"><object-id xmlns:xlink="http://www.w3.org/1999/xlink" content-type="doi" xlink:type="simple">10.3897/zookeys.1012.59854.figure9</object-id><object-id xmlns:xlink="http://www.w3.org/1999/xlink" content-type="arpha" xlink:type="simple">40A378DB-411B-5672-9FE2-389394F82AB7</object-id><label>Figure 9.</label><caption><p><bold>A, B</bold><italic><tp:taxon-name><tp:taxon-name-part taxon-name-part-type="genus" reg="Sinopoda">S.</tp:taxon-name-part> <tp:taxon-name-part taxon-name-part-type="species" reg="hongruii">hongruii</tp:taxon-name-part></tp:taxon-name></italic> sp. nov. female paratype <bold>C, D</bold><italic><tp:taxon-name><tp:taxon-name-part taxon-name-part-type="genus" reg="Sinopoda">S.</tp:taxon-name-part> <tp:taxon-name-part taxon-name-part-type="species" reg="jiangzhou">jiangzhou</tp:taxon-name-part></tp:taxon-name></italic> sp. nov. female paratype <bold>E, F</bold><italic><tp:taxon-name><tp:taxon-name-part taxon-name-part-type="genus" reg="Sinopoda">S.</tp:taxon-name-part> <tp:taxon-name-part taxon-name-part-type="species" reg="saiyok">saiyok</tp:taxon-name-part></tp:taxon-name></italic> sp. nov. female holotype <bold>G, H</bold><italic><tp:taxon-name><tp:taxon-name-part taxon-name-part-type="genus" reg="Sinopoda">S.</tp:taxon-name-part> <tp:taxon-name-part taxon-name-part-type="species" reg="yanjin">yanjin</tp:taxon-name-part></tp:taxon-name></italic> sp. nov. female holotype <bold>I, J</bold><italic><tp:taxon-name><tp:taxon-name-part taxon-name-part-type="genus" reg="Sinopoda">S.</tp:taxon-name-part> <tp:taxon-name-part taxon-name-part-type="species" reg="yanzi">yanzi</tp:taxon-name-part></tp:taxon-name></italic> sp. nov. female paratype. Scale bars: 2 mm.</p></caption><graphic xmlns:xlink="http://www.w3.org/1999/xlink" xlink:href="zookeys-1012-001-g009.jpg" position="float" orientation="portrait" xlink:type="simple" id="oo_501522.jpg"><uri content-type="original_file" xlink:type="simple">https://binary.pensoft.net/fig/501522</uri></graphic></fig></tp:treatment-sec><tp:treatment-sec sec-type="etymology" id="SECID0EBRBG"><title>Etymology.</title><p>The specific name refers to the type locality, Yanzi Cave; noun in apposition.</p></tp:treatment-sec><tp:treatment-sec sec-type="distribution" id="SECID0EGRBG"><title>Distribution.</title><p>Known only from the type locality (Fig. <xref ref-type="fig" rid="F10">10</xref>, China, Hunan).</p><fig id="F10" position="float" orientation="portrait"><object-id xmlns:xlink="http://www.w3.org/1999/xlink" content-type="doi" xlink:type="simple">10.3897/zookeys.1012.59854.figure10</object-id><object-id xmlns:xlink="http://www.w3.org/1999/xlink" content-type="arpha" xlink:type="simple">2FDCBD3D-31DB-5D8A-8622-E8EC55B9E3D0</object-id><label>Figure 10.</label><caption><p>Locality records for five new species of <italic><tp:taxon-name><tp:taxon-name-part taxon-name-part-type="genus" reg="Sinopoda">Sinopoda</tp:taxon-name-part></tp:taxon-name></italic>: <bold>1</bold><italic><tp:taxon-name><tp:taxon-name-part taxon-name-part-type="genus" reg="Sinopoda">S.</tp:taxon-name-part> <tp:taxon-name-part taxon-name-part-type="species" reg="hongruii">hongruii</tp:taxon-name-part></tp:taxon-name></italic> sp. nov. (Anhui, China) <bold>2</bold><italic><tp:taxon-name><tp:taxon-name-part taxon-name-part-type="genus" reg="Sinopoda">S.</tp:taxon-name-part> <tp:taxon-name-part taxon-name-part-type="species" reg="jiangzhou">jiangzhou</tp:taxon-name-part></tp:taxon-name></italic> sp. nov. (Guangxi, China) <bold>3</bold><italic><tp:taxon-name><tp:taxon-name-part taxon-name-part-type="genus" reg="Sinopoda">S.</tp:taxon-name-part> <tp:taxon-name-part taxon-name-part-type="species" reg="saiyok">saiyok</tp:taxon-name-part></tp:taxon-name></italic> sp. nov. (Kanchanaburi, Thailand) <bold>4</bold><italic><tp:taxon-name><tp:taxon-name-part taxon-name-part-type="genus" reg="Sinopoda">S.</tp:taxon-name-part> <tp:taxon-name-part taxon-name-part-type="species" reg="yanjin">yanjin</tp:taxon-name-part></tp:taxon-name></italic> sp. nov. (Yunnan, China) <bold>5</bold><italic><tp:taxon-name><tp:taxon-name-part taxon-name-part-type="genus" reg="Sinopoda">S.</tp:taxon-name-part> <tp:taxon-name-part taxon-name-part-type="species" reg="yanzi">yanzi</tp:taxon-name-part></tp:taxon-name></italic> sp. nov. (Hunan, China).</p></caption><graphic xmlns:xlink="http://www.w3.org/1999/xlink" xlink:href="zookeys-1012-001-g010.jpg" position="float" orientation="portrait" xlink:type="simple" id="oo_501523.jpg"><uri content-type="original_file" xlink:type="simple">https://binary.pensoft.net/fig/501523</uri></graphic></fig></tp:treatment-sec><ref-list><ref id="B13"><mixed-citation xmlns:xlink="http://www.w3.org/1999/xlink" xlink:type="simple"><person-group><name name-style="western"><surname>Zhong</surname><given-names>Y</given-names></name><name name-style="western"><surname>Jäger</surname><given-names>P</given-names></name><name name-style="western"><surname>Chen</surname><given-names>J</given-names></name><name name-style="western"><surname>Liu</surname><given-names>J</given-names></name></person-group> (<year>2019</year>) <article-title>Taxonomic study of <italic><tp:taxon-name><tp:taxon-name-part taxon-name-part-type="genus">Sinopoda</tp:taxon-name-part></tp:taxon-name></italic> spiders from China (<tp:taxon-name><tp:taxon-name-part taxon-name-part-type="order">Araneae</tp:taxon-name-part></tp:taxon-name>: <tp:taxon-name><tp:taxon-name-part taxon-name-part-type="family">Sparassidae</tp:taxon-name-part></tp:taxon-name>).</article-title><source>Zootaxa</source><volume>4607</volume>(<issue>1</issue>): <fpage>1</fpage>–<lpage>81</lpage>. <ext-link xlink:type="simple" ext-link-type="doi" xlink:href="10.11646/zootaxa.4607.1.1">https://doi.org/10.11646/zootaxa.4607.1.1</ext-link></mixed-citation></ref></ref-list></tp:taxon-treatment>
